# Supplementary material for: Synopsis of Schizanthus Ruiz & Pav. (Solanaceae), a genus endemic to the southern Andes
Source: PhytoKeys. 2020 Aug 4;154:57–102. doi: 10.3897/phytokeys.154.49615 (PMC7419342; doi:10.3897/phytokeys.154.49615)
Supplement: XML Treatment for Schizanthus [file phytokeys.154.49615-treatment1.xml]

<!DOCTYPE tp:taxon-treatment
  PUBLIC "-//TaxonX//DTD Taxonomic Treatment Publishing DTD v0 20100105//EN" "tax-treatment-NSO.dtd">
<tp:taxon-treatment xmlns:tp="http://www.plazi.org/taxpub"><tp:treatment-meta><kwd-group><label>Taxon classification</label><kwd><named-content xmlns:xlink="http://www.w3.org/1999/xlink" content-type="kingdom">Plantae</named-content></kwd><kwd><named-content xmlns:xlink="http://www.w3.org/1999/xlink" content-type="order">Solanales</named-content></kwd><kwd><named-content xmlns:xlink="http://www.w3.org/1999/xlink" content-type="family">Solanaceae</named-content></kwd></kwd-group><mixed-citation publication-type="journal"><person-group><name><surname>Morales-Fierro</surname><given-names>Vanezza</given-names></name><name><surname>Muñoz-Schick</surname><given-names>Mélica</given-names></name><name><surname>Moreira-Muñoz</surname><given-names>Andrés</given-names></name></person-group><article-title>Synopsis of <italic><tp:taxon-name><tp:taxon-name-part taxon-name-part-type="genus" reg="Schizanthus">Schizanthus</tp:taxon-name-part></tp:taxon-name></italic> Ruiz &amp; Pav. (<tp:taxon-name><tp:taxon-name-part taxon-name-part-type="family">Solanaceae</tp:taxon-name-part></tp:taxon-name>), a genus endemic to the southern Andes</article-title><source>PhytoKeys</source><day>04</day><month>8</month><year>2020</year><volume>154</volume><fpage>57</fpage><lpage>102</lpage><pub-id pub-id-type="doi">10.3897/phytokeys.154.49615</pub-id></mixed-citation></tp:treatment-meta><tp:nomenclature><tp:taxon-name><object-id xmlns:xlink="http://www.w3.org/1999/xlink" content-type="arpha" xlink:type="simple">C528ECFD-0CA0-5965-9098-4043F52EED01</object-id>
            <tp:taxon-name-part taxon-name-part-type="genus" reg="Schizanthus">Schizanthus</tp:taxon-name-part>
          </tp:taxon-name><tp:taxon-authority>Ruiz &amp; Pav., Fl. Peruv. Prodr.: 4. 1794</tp:taxon-authority></tp:nomenclature><tp:treatment-sec sec-type="type species" id="SECID0EPAAE"><title>Type species.</title><p><italic><tp:taxon-name><tp:taxon-name-part taxon-name-part-type="genus" reg="Schizanthus">Schizanthus</tp:taxon-name-part> <tp:taxon-name-part taxon-name-part-type="species" reg="pinnatus">pinnatus</tp:taxon-name-part></tp:taxon-name></italic> Ruiz &amp; Pav.</p><p>Annual or biennial herbs, sometimes woody at base, usually sticky, with non-glandular unicellular trichomes and glandular shaggy hairs. Leaves rarely entire or slightly serrate, mostly lobed, pinnatisect to bipinnatifid. Inflorescences terminal, paniculate. Flowers 5-merous; calyx tube almost absent, segments slightly unequal, linear-spathulate or lanceolate; corolla tube shorter to several times longer than the calyx, zygomorphic, papilionate; 10–34 mm long, 10–40 mm wide, the upper lip tripartite, with the middle lobe entire, retuse, bilobed or multilobed, lateral lobes bipartite, sometimes these lobes can be two or more times divided; the lower lip with the middle lobe forming a keel and the lateral lobes linear or spathulate, the latter arched inwards; stamens 4, two superior like staminodes and two fertile inferior, sometimes a third staminode is present; anthers dorsifixed, dehiscing explosively by means of pollinators; gynoecium 2-carpellate, ovary with annular nectary, style filiform, stigma inconspicuous, lacking papillae. Capsule septicidal, 2-valved. Seeds up to 40, ellipsoidal or reniform, compressed.</p><p>In our treatment we recognise 17 taxa, i.e. 14 species and three infraspecific taxa. The genus is mainly distributed in Chile, where all taxa occur, with three centres of species richness: in the coast of Coquimbo (ca. 30°S), Valparaíso (32–33°S), and Metropolitan Andes (ca. 33°S) (Fig. <xref ref-type="fig" rid="F1">1A</xref>, Appendix <xref ref-type="app" rid="app1">II</xref>). In Argentina there are only two species, shared with Chile, which are restricted to the Provinces of Mendoza and Neuquén (<xref ref-type="bibr" rid="B56">Zuloaga et al. 2008</xref>). Following the bioclimatic classification by <xref ref-type="bibr" rid="B40">Rivas-Martínez et al. (2011)</xref>, the genus occurs in three macrobioclimates. The northern portion reaches the Tropical macrobioclimate (Hyperdesertic), while the southern limit of the distribution is extending until the Temperate macrobioclimate (Oceanic). The distribution of the genus (number of records and taxa) is mainly located in the Mediterranean macrobioclimate (Fig. <xref ref-type="fig" rid="F1">1B</xref>).</p></tp:treatment-sec><tp:treatment-sec><!--Section generated to contain objects referenced in tp:taxon-treatment.--><fig id="F1" position="float" orientation="portrait"><object-id xmlns:xlink="http://www.w3.org/1999/xlink" content-type="doi" xlink:type="simple">10.3897/phytokeys.154.49615.figure1</object-id><object-id xmlns:xlink="http://www.w3.org/1999/xlink" content-type="arpha" xlink:type="simple">01D57E32-8481-55B4-AAF0-216CA584B6F2</object-id><label>Figure 1.</label><caption><p>Distribution of the genus <italic><tp:taxon-name><tp:taxon-name-part taxon-name-part-type="genus" reg="Schizanthus">Schizanthus</tp:taxon-name-part></tp:taxon-name></italic><bold>A</bold> number of taxa of <italic><tp:taxon-name><tp:taxon-name-part taxon-name-part-type="genus" reg="Schizanthus">Schizanthus</tp:taxon-name-part></tp:taxon-name></italic> by cells of 0.5 degree and administrative units <bold>B</bold> distribution of the genus by macrobioclimates and administrative units <bold>C</bold> distribution of <italic><tp:taxon-name><tp:taxon-name-part taxon-name-part-type="genus" reg="Schizanthus">Schizanthus</tp:taxon-name-part> <tp:taxon-name-part taxon-name-part-type="species" reg="parvulus">parvulus</tp:taxon-name-part></tp:taxon-name></italic><bold>D, E</bold> examples of <italic><tp:taxon-name><tp:taxon-name-part taxon-name-part-type="genus" reg="Schizanthus">S.</tp:taxon-name-part> <tp:taxon-name-part taxon-name-part-type="species" reg="parvulus">parvulus</tp:taxon-name-part></tp:taxon-name></italic> in Las Chinchillas National Reserve. Photos by A. Moreira-Muñoz (<bold>D, E</bold>).</p></caption><graphic xmlns:xlink="http://www.w3.org/1999/xlink" xlink:href="phytokeys-154-057-g001.jpg" position="float" orientation="portrait" xlink:type="simple" id="oo_438832.jpg"><uri content-type="original_file" xlink:type="simple">https://binary.pensoft.net/fig/438832</uri></graphic></fig><app id="app1"><title>Appendix I</title><p>
          <bold>List of classic iconographies</bold>
        </p><p>In the following text we list the publications that contain classic figures of the plants treated in this work. The publications are organised by year under each accepted species.</p><p><italic><tp:taxon-name><tp:taxon-name-part taxon-name-part-type="genus" reg="Schizanthus">Schizanthus</tp:taxon-name-part> <tp:taxon-name-part taxon-name-part-type="species" reg="candidus">candidus</tp:taxon-name-part></tp:taxon-name></italic> Lindl.</p><p>Edwards’s Bot. Reg. 29: tab. 45 (1843).</p><p><italic><tp:taxon-name><tp:taxon-name-part taxon-name-part-type="genus" reg="Schizanthus">Schizanthus</tp:taxon-name-part> <tp:taxon-name-part taxon-name-part-type="species" reg="grahamii">grahamii</tp:taxon-name-part></tp:taxon-name></italic> Gillies ex Hook.</p><p>Bot. Mag. 58: tab. 3044 (1831).</p><p>Bot. Mag. 58: tab. 3045 (1831) [as <italic><tp:taxon-name><tp:taxon-name-part taxon-name-part-type="genus" reg="Schizanthus">S.</tp:taxon-name-part> <tp:taxon-name-part taxon-name-part-type="species" reg="retusus">retusus</tp:taxon-name-part></tp:taxon-name></italic>].</p><p>Edwards’s Bot. Reg. 18: tab. 1544 (1833) [as <italic><tp:taxon-name><tp:taxon-name-part taxon-name-part-type="genus" reg="Schizanthus">S.</tp:taxon-name-part> <tp:taxon-name-part taxon-name-part-type="species" reg="retusus">retusus</tp:taxon-name-part></tp:taxon-name></italic>].</p><p>Paxton’s Mag. Bot. 1: 5, Plate before page 5 (1834) [as <italic><tp:taxon-name><tp:taxon-name-part taxon-name-part-type="genus" reg="Schizanthus">S.</tp:taxon-name-part> <tp:taxon-name-part taxon-name-part-type="species" reg="retusus">retusus</tp:taxon-name-part></tp:taxon-name></italic>].</p><p>Brit. fl. gard. ser. 2, 3: tab. 201 (1835) [as <italic><tp:taxon-name><tp:taxon-name-part taxon-name-part-type="genus" reg="Schizanthus">S.</tp:taxon-name-part> <tp:taxon-name-part taxon-name-part-type="species" reg="retusus">retusus</tp:taxon-name-part></tp:taxon-name></italic>].</p><p>Bot. Gard. 6: No. 521, T. 131 (1836) [as <italic><tp:taxon-name><tp:taxon-name-part taxon-name-part-type="genus" reg="Schizanthus">S.</tp:taxon-name-part> <tp:taxon-name-part taxon-name-part-type="species" reg="retusus">retusus</tp:taxon-name-part></tp:taxon-name></italic>].</p><p>Rev. Hort. [Paris]. ser. 2, 2: 529, Plate before page 529 (1844).</p><p>Rev. Hort. [Paris]. ser. 3, 5: 321, fig. 17 (1851) [as <italic><tp:taxon-name><tp:taxon-name-part taxon-name-part-type="genus" reg="Schizanthus">S.</tp:taxon-name-part> <tp:taxon-name-part taxon-name-part-type="species" reg="retusus">retusus</tp:taxon-name-part></tp:taxon-name></italic>].</p><p>Fl. Serres Jard. Eur. 7: 189, Pl. 712 (1852) [as <italic><tp:taxon-name><tp:taxon-name-part taxon-name-part-type="genus" reg="Schizanthus">S.</tp:taxon-name-part> <tp:taxon-name-part taxon-name-part-type="species" reg="grahamii">grahamii</tp:taxon-name-part></tp:taxon-name></italic> var. <italic>flore albo</italic>].</p><p>Gartenflora 12: Taf. 385, fig. 2 y 3 (1863).</p><p>Favourite fl. 3: 423, Pl. 203B (1897) [as <italic><tp:taxon-name><tp:taxon-name-part taxon-name-part-type="genus" reg="Schizanthus">S.</tp:taxon-name-part> <tp:taxon-name-part taxon-name-part-type="species" reg="retusus">retusus</tp:taxon-name-part></tp:taxon-name></italic>].</p><p><italic><tp:taxon-name><tp:taxon-name-part taxon-name-part-type="genus" reg="Schizanthus">Schizanthus</tp:taxon-name-part> <tp:taxon-name-part taxon-name-part-type="species" reg="hookeri">hookeri</tp:taxon-name-part></tp:taxon-name></italic> Gillies ex Graham</p><p>Bot. Mag. 58: tab. 3070 (1831).</p><p>
          <tp:taxon-name><tp:taxon-name-part taxon-name-part-type="genus" reg="Schizanthus">Schizanthus</tp:taxon-name-part> <tp:taxon-name-part taxon-name-part-type="species" reg="litoralis">litoralis</tp:taxon-name-part> <tp:taxon-name-part taxon-name-part-type="authority">Phil.</tp:taxon-name-part> <tp:taxon-name-part taxon-name-part-type="infraspecific-rank">var.</tp:taxon-name-part> <tp:taxon-name-part taxon-name-part-type="variety" reg="litoralis">litoralis</tp:taxon-name-part></tp:taxon-name>
        </p><p>Exot. Fl. 1: tab. 73 (1823) [as <italic><tp:taxon-name><tp:taxon-name-part taxon-name-part-type="genus" reg="Schizanthus">S.</tp:taxon-name-part> <tp:taxon-name-part taxon-name-part-type="species" reg="pinnatus">pinnatus</tp:taxon-name-part></tp:taxon-name></italic>].</p><p>Bot. Mag. 50: tab. 2404 (1823) [as <italic><tp:taxon-name><tp:taxon-name-part taxon-name-part-type="genus" reg="Schizanthus">S.</tp:taxon-name-part> <tp:taxon-name-part taxon-name-part-type="species" reg="pinnatus">pinnatus</tp:taxon-name-part></tp:taxon-name></italic>].</p><p>Brit. fl. gard. 1: tab. 63 (1823–1825) [as <italic><tp:taxon-name><tp:taxon-name-part taxon-name-part-type="genus" reg="Schizanthus">S.</tp:taxon-name-part> <tp:taxon-name-part taxon-name-part-type="species" reg="pinnatus">pinnatus</tp:taxon-name-part></tp:taxon-name></italic>].</p><p><tp:taxon-name><tp:taxon-name-part taxon-name-part-type="genus" reg="Schizanthus">Schizanthus</tp:taxon-name-part> <tp:taxon-name-part taxon-name-part-type="species" reg="litoralis">litoralis</tp:taxon-name-part> <tp:taxon-name-part taxon-name-part-type="authority">Phil.</tp:taxon-name-part> <tp:taxon-name-part taxon-name-part-type="infraspecific-rank">var.</tp:taxon-name-part> <tp:taxon-name-part taxon-name-part-type="variety" reg="humilis">humilis</tp:taxon-name-part></tp:taxon-name> (Lindl.) V.Morales &amp; Muñoz-Schick</p><p>Brit. fl. gard. ser. 2, 2: tab. 197 (1833) [as <tp:taxon-name><tp:taxon-name-part taxon-name-part-type="genus" reg="Schizanthus">S.</tp:taxon-name-part> <tp:taxon-name-part taxon-name-part-type="species" reg="pinnatus">pinnatus</tp:taxon-name-part> <tp:taxon-name-part taxon-name-part-type="infraspecific-rank">var.</tp:taxon-name-part> <tp:taxon-name-part taxon-name-part-type="variety" reg="humilis">humilis</tp:taxon-name-part></tp:taxon-name>].</p><p>Edwards’s Bot. Reg. 18: tab. 1562 (1833) [as <tp:taxon-name><tp:taxon-name-part taxon-name-part-type="genus" reg="Schizanthus">S.</tp:taxon-name-part> <tp:taxon-name-part taxon-name-part-type="species" reg="pinnatus">pinnatus</tp:taxon-name-part> <tp:taxon-name-part taxon-name-part-type="infraspecific-rank">var.</tp:taxon-name-part> <tp:taxon-name-part taxon-name-part-type="variety" reg="humilis">humilis</tp:taxon-name-part></tp:taxon-name>].</p><p>Paxton’s Mag. Bot. 2: 198, Plate before page 198 (1836) [as <tp:taxon-name><tp:taxon-name-part taxon-name-part-type="genus" reg="Schizanthus">S.</tp:taxon-name-part> <tp:taxon-name-part taxon-name-part-type="species" reg="pinnatus">pinnatus</tp:taxon-name-part> <tp:taxon-name-part taxon-name-part-type="infraspecific-rank">var.</tp:taxon-name-part> <tp:taxon-name-part taxon-name-part-type="variety" reg="humilis">humilis</tp:taxon-name-part></tp:taxon-name>].</p><p><italic><tp:taxon-name><tp:taxon-name-part taxon-name-part-type="genus" reg="Schizanthus">Schizanthus</tp:taxon-name-part> <tp:taxon-name-part taxon-name-part-type="species" reg="pinnatus">pinnatus</tp:taxon-name-part></tp:taxon-name></italic> Ruiz &amp; Pav.</p><p>Fl. Peruv. [Ruiz &amp; Pavon] 1: 13, lám. 17 (1798).</p><p>Favourite fl. 3: 422, Pl. 203A (1897).</p><p>
          <tp:taxon-name><tp:taxon-name-part taxon-name-part-type="genus" reg="Schizanthus">Schizanthus</tp:taxon-name-part> <tp:taxon-name-part taxon-name-part-type="species" reg="porrigens">porrigens</tp:taxon-name-part> <tp:taxon-name-part taxon-name-part-type="authority">Graham ex Hook.</tp:taxon-name-part> <tp:taxon-name-part taxon-name-part-type="infraspecific-rank">subsp.</tp:taxon-name-part> <tp:taxon-name-part taxon-name-part-type="subspecies" reg="porrigens">porrigens</tp:taxon-name-part></tp:taxon-name>
        </p><p>Exot. Fl. 2(7): tab. 86 (1824).</p><p>Fl. Conspic.: tab 32 (1826).</p><p>Bot. Gard. 2: No. 126, T. 32 (1828).</p><p>Hist. Nat. Vég. (Spach) Atlas: 31, Pl. 77 (1847).</p><p><tp:taxon-name><tp:taxon-name-part taxon-name-part-type="genus" reg="Schizanthus">Schizanthus</tp:taxon-name-part> <tp:taxon-name-part taxon-name-part-type="species" reg="porrigens">porrigens</tp:taxon-name-part> <tp:taxon-name-part taxon-name-part-type="infraspecific-rank">subsp.</tp:taxon-name-part> <tp:taxon-name-part taxon-name-part-type="subspecies" reg="porrigens">porrigens</tp:taxon-name-part></tp:taxon-name> mixed with <tp:taxon-name><tp:taxon-name-part taxon-name-part-type="genus" reg="Schizanthus">Schizanthus</tp:taxon-name-part> <tp:taxon-name-part taxon-name-part-type="species" reg="litoralis">litoralis</tp:taxon-name-part> <tp:taxon-name-part taxon-name-part-type="infraspecific-rank">var.</tp:taxon-name-part> <tp:taxon-name-part taxon-name-part-type="variety" reg="litoralis">litoralis</tp:taxon-name-part></tp:taxon-name> (see note below)</p><p>Bot. Mag. 51: tab. 2521 (1824).</p><p>Bot. Reg. 9: tab. 725 (1824) [as <italic><tp:taxon-name><tp:taxon-name-part taxon-name-part-type="genus" reg="Schizanthus">S.</tp:taxon-name-part> <tp:taxon-name-part taxon-name-part-type="species" reg="pinnatus">pinnatus</tp:taxon-name-part></tp:taxon-name></italic>].</p><p>Brit. fl. gard. 1: tab. 76 (1823–1825).</p><p><bold>Note.</bold> These illustrations show mixed characters associated with the two species. On one hand, they show the lower lip of the flowers with a darker colour than the upper lip of the corolla (<italic><tp:taxon-name><tp:taxon-name-part taxon-name-part-type="genus" reg="Schizanthus">S.</tp:taxon-name-part> <tp:taxon-name-part taxon-name-part-type="species" reg="litoralis">litoralis</tp:taxon-name-part></tp:taxon-name></italic>) and small spots on the upper lip (middle and lateral lobes) (<italic><tp:taxon-name><tp:taxon-name-part taxon-name-part-type="genus" reg="Schizanthus">S.</tp:taxon-name-part> <tp:taxon-name-part taxon-name-part-type="species" reg="porrigens">porrigens</tp:taxon-name-part></tp:taxon-name></italic>). We think the first illustration can be mixing the characters of <tp:taxon-name><tp:taxon-name-part taxon-name-part-type="genus" reg="Schizanthus">S.</tp:taxon-name-part> <tp:taxon-name-part taxon-name-part-type="species" reg="litoralis">litoralis</tp:taxon-name-part> <tp:taxon-name-part taxon-name-part-type="infraspecific-rank">var.</tp:taxon-name-part> <tp:taxon-name-part taxon-name-part-type="variety" reg="litoralis">litoralis</tp:taxon-name-part></tp:taxon-name> and <italic><tp:taxon-name><tp:taxon-name-part taxon-name-part-type="genus" reg="Schizanthus">S.</tp:taxon-name-part> <tp:taxon-name-part taxon-name-part-type="species" reg="porrigens">porrigens</tp:taxon-name-part></tp:taxon-name></italic>, as they were growing together in different gardens during the introduction in the United Kingdom (<xref ref-type="bibr" rid="B14">Hooker 1824</xref>, <xref ref-type="bibr" rid="B52">Sweet 1823–1825</xref>). On the other hand, the illustrations at the “Botanical Register” and “The British flower garden” may be exaggerating the colour of the lower lip, as sometimes <italic><tp:taxon-name><tp:taxon-name-part taxon-name-part-type="genus" reg="Schizanthus">S.</tp:taxon-name-part> <tp:taxon-name-part taxon-name-part-type="species" reg="porrigens">porrigens</tp:taxon-name-part></tp:taxon-name></italic> exhibits a larger portion of pink between the upper and lower lip.</p></app></tp:treatment-sec><ref-list><ref id="B14"><mixed-citation xmlns:xlink="http://www.w3.org/1999/xlink" xlink:type="simple"><person-group><name name-style="western"><surname>Hooker</surname><given-names>WJ</given-names></name></person-group> (<year>1824</year>) <italic><tp:taxon-name><tp:taxon-name-part taxon-name-part-type="genus">Schizanthus</tp:taxon-name-part> <tp:taxon-name-part taxon-name-part-type="species">porrigens</tp:taxon-name-part></tp:taxon-name></italic>. Exotic flora 2(7): tab. 86.</mixed-citation></ref><ref id="B52"><mixed-citation xmlns:xlink="http://www.w3.org/1999/xlink" xlink:type="simple"><person-group><name name-style="western"><surname>Sweet</surname><given-names>R</given-names></name></person-group> (<year>1823–1825</year>) <italic><tp:taxon-name><tp:taxon-name-part taxon-name-part-type="genus">Schizanthus</tp:taxon-name-part> <tp:taxon-name-part taxon-name-part-type="species">porrigens</tp:taxon-name-part></tp:taxon-name></italic>. The British flower garden 1: tab. 76.</mixed-citation></ref><ref id="B56"><mixed-citation xmlns:xlink="http://www.w3.org/1999/xlink" xlink:type="simple"><person-group><name name-style="western"><surname>Zuloaga</surname><given-names>FO</given-names></name><name name-style="western"><surname>Morrone</surname><given-names>O</given-names></name><name name-style="western"><surname>Belgrano</surname><given-names>MJ</given-names></name></person-group> (<role>Eds</role>) (<year>2008</year>) <article-title>Catálogo de las Plantas Vasculares del Cono Sur (Argentina, Sur de Brasil, Chile, Paraguay y Uruguay).</article-title><source>Monographs of the Missouri Botanical Garden</source><volume>107</volume>(<issue>3</issue>): <fpage>1</fpage>–<lpage>1062</lpage>.</mixed-citation></ref><ref id="B40"><mixed-citation xmlns:xlink="http://www.w3.org/1999/xlink" xlink:type="simple"><person-group><name name-style="western"><surname>Rivas-Martínez</surname><given-names>S</given-names></name><name name-style="western"><surname>Rivas-Sáenz</surname><given-names>S</given-names></name><name name-style="western"><surname>Penas Marino</surname><given-names>A</given-names></name></person-group> (<year>2011</year>) <article-title>Worldwide Bioclimatic Classification System.</article-title><source>Global Geobotany</source><volume>1</volume>: <fpage>1</fpage>–<lpage>634</lpage>. [4 Maps] <ext-link xlink:type="simple" ext-link-type="uri" xlink:href="http://www.ucm.es/info/cif">http://www.ucm.es/info/cif</ext-link></mixed-citation></ref></ref-list></tp:taxon-treatment>
