# Supplementary material for: Synopsis of Schizanthus Ruiz & Pav. (Solanaceae), a genus endemic to the southern Andes
Source: PhytoKeys. 2020 Aug 4;154:57–102. doi: 10.3897/phytokeys.154.49615 (PMC7419342; doi:10.3897/phytokeys.154.49615)
Supplement: XML Treatment for Schizanthus parvulus [file phytokeys.154.49615-treatment2.xml]

<!DOCTYPE tp:taxon-treatment
  PUBLIC "-//TaxonX//DTD Taxonomic Treatment Publishing DTD v0 20100105//EN" "tax-treatment-NSO.dtd">
<tp:taxon-treatment xmlns:tp="http://www.plazi.org/taxpub"><tp:treatment-meta><kwd-group><label>Taxon classification</label><kwd><named-content xmlns:xlink="http://www.w3.org/1999/xlink" content-type="kingdom">Plantae</named-content></kwd><kwd><named-content xmlns:xlink="http://www.w3.org/1999/xlink" content-type="order">Solanales</named-content></kwd><kwd><named-content xmlns:xlink="http://www.w3.org/1999/xlink" content-type="family">Solanaceae</named-content></kwd></kwd-group><mixed-citation publication-type="journal"><person-group><name><surname>Morales-Fierro</surname><given-names>Vanezza</given-names></name><name><surname>Muñoz-Schick</surname><given-names>Mélica</given-names></name><name><surname>Moreira-Muñoz</surname><given-names>Andrés</given-names></name></person-group><article-title>Synopsis of <italic><tp:taxon-name><tp:taxon-name-part taxon-name-part-type="genus" reg="Schizanthus">Schizanthus</tp:taxon-name-part></tp:taxon-name></italic> Ruiz &amp; Pav. (<tp:taxon-name><tp:taxon-name-part taxon-name-part-type="family">Solanaceae</tp:taxon-name-part></tp:taxon-name>), a genus endemic to the southern Andes</article-title><source>PhytoKeys</source><day>04</day><month>8</month><year>2020</year><volume>154</volume><fpage>57</fpage><lpage>102</lpage><pub-id pub-id-type="doi">10.3897/phytokeys.154.49615</pub-id></mixed-citation></tp:treatment-meta><tp:nomenclature><label>1.</label><tp:taxon-name><object-id xmlns:xlink="http://www.w3.org/1999/xlink" content-type="arpha" xlink:type="simple">4AB19997-0529-5BDD-87BD-42F08DDA16EA</object-id>
            <tp:taxon-name-part taxon-name-part-type="genus" reg="Schizanthus">Schizanthus</tp:taxon-name-part>
            <tp:taxon-name-part taxon-name-part-type="species" reg="parvulus">parvulus</tp:taxon-name-part>
          </tp:taxon-name><tp:taxon-authority>Sudzuki, Agricultura Técnica, Chile 5(1): 33. 1945</tp:taxon-authority><xref ref-type="fig" rid="F1">Fig. 1C–E</xref></tp:nomenclature><tp:treatment-sec sec-type="material" id="SECID0E5ZAE"><title>Type.</title><p>Chile. Coquimbo: Hacienda Illapel, Caren, frente a El Vato [Bato], ca. 900 m alt., 20–24 Oct 1941, <italic>C. Muñoz &amp; G.T. Johnson 2295</italic> (holotype: SGO! [SGO000004532 acc. #143618]; isotype: SGO! [SGO000004534 acc. #148996]).</p><fig id="F1" position="float" orientation="portrait"><object-id xmlns:xlink="http://www.w3.org/1999/xlink" content-type="doi" xlink:type="simple">10.3897/phytokeys.154.49615.figure1</object-id><object-id xmlns:xlink="http://www.w3.org/1999/xlink" content-type="arpha" xlink:type="simple">01D57E32-8481-55B4-AAF0-216CA584B6F2</object-id><label>Figure 1.</label><caption><p>Distribution of the genus <italic><tp:taxon-name><tp:taxon-name-part taxon-name-part-type="genus" reg="Schizanthus">Schizanthus</tp:taxon-name-part></tp:taxon-name></italic><bold>A</bold> number of taxa of <italic><tp:taxon-name><tp:taxon-name-part taxon-name-part-type="genus" reg="Schizanthus">Schizanthus</tp:taxon-name-part></tp:taxon-name></italic> by cells of 0.5 degree and administrative units <bold>B</bold> distribution of the genus by macrobioclimates and administrative units <bold>C</bold> distribution of <italic><tp:taxon-name><tp:taxon-name-part taxon-name-part-type="genus" reg="Schizanthus">Schizanthus</tp:taxon-name-part> <tp:taxon-name-part taxon-name-part-type="species" reg="parvulus">parvulus</tp:taxon-name-part></tp:taxon-name></italic><bold>D, E</bold> examples of <italic><tp:taxon-name><tp:taxon-name-part taxon-name-part-type="genus" reg="Schizanthus">S.</tp:taxon-name-part> <tp:taxon-name-part taxon-name-part-type="species" reg="parvulus">parvulus</tp:taxon-name-part></tp:taxon-name></italic> in Las Chinchillas National Reserve. Photos by A. Moreira-Muñoz (<bold>D, E</bold>).</p></caption><graphic xmlns:xlink="http://www.w3.org/1999/xlink" xlink:href="phytokeys-154-057-g001.jpg" position="float" orientation="portrait" xlink:type="simple" id="oo_438832.jpg"><uri content-type="original_file" xlink:type="simple">https://binary.pensoft.net/fig/438832</uri></graphic></fig></tp:treatment-sec><tp:treatment-sec sec-type="Taxonomic notes" id="SECID0EB3AE"><title>Taxonomic notes.</title><p>In the protologue, the author indicates the holotype as being held at the national herbarium of the National Museum of Natural History, Santiago (SGO). At the same time, she mentions a duplicate at the herbarium of the Departamento de Genética y Fitotecnia del Ministerio de Agricultura. Today, both specimens can be found at SGO. In 2007, Mélica Muñoz identified one of the specimens as the holotype, as it has a label with the name of the species and the descriptor “<italic><tp:taxon-name><tp:taxon-name-part taxon-name-part-type="genus" reg="Schizanthus">S.</tp:taxon-name-part> <tp:taxon-name-part taxon-name-part-type="species" reg="parvulus">parvulus</tp:taxon-name-part></tp:taxon-name></italic> nov. sp. Sudzuki.”, while the second specimen lacks this information.</p></tp:treatment-sec><tp:treatment-sec sec-type="key" id="SECID0ES3AE"><title>Key characters.</title><p>Easily recognisable as having the smallest flower of the genus (10–14 mm long, 10–12 mm wide) and its conspicuous bilobed and brilliant element at the base of the upper middle corolla lobe, that exudes nectar. Corolla mostly burgundy and whitish only at the end of each acute lobe.</p></tp:treatment-sec><tp:treatment-sec sec-type="distribution" id="SECID0EX3AE"><title>Distribution.</title><p>Endemic to Chile, in the Region of Coquimbo (Province of Choapa, 31°20'–32°10' lat. S). 100–900 m a.s.l.</p></tp:treatment-sec><tp:treatment-sec sec-type="habitat" id="SECID0E33AE"><title>Habitat.</title><p><italic><tp:taxon-name><tp:taxon-name-part taxon-name-part-type="genus" reg="Schizanthus">Schizanthus</tp:taxon-name-part> <tp:taxon-name-part taxon-name-part-type="species" reg="parvulus">parvulus</tp:taxon-name-part></tp:taxon-name></italic> grows in coastal hills and interior valleys of semiarid xerophytic scrub, including small trees of <italic><tp:taxon-name><tp:taxon-name-part taxon-name-part-type="genus" reg="Quillaja">Quillaja</tp:taxon-name-part> <tp:taxon-name-part taxon-name-part-type="species" reg="saponaria">saponaria</tp:taxon-name-part></tp:taxon-name></italic> Molina (<tp:taxon-name><tp:taxon-name-part taxon-name-part-type="family">Quillajaceae</tp:taxon-name-part></tp:taxon-name>), shrubs such as <italic><tp:taxon-name><tp:taxon-name-part taxon-name-part-type="genus" reg="Spinoliva">Spinoliva</tp:taxon-name-part> <tp:taxon-name-part taxon-name-part-type="species" reg="ilicifolia">ilicifolia</tp:taxon-name-part></tp:taxon-name></italic> (Hook. &amp; Arn.) G.Sancho (<tp:taxon-name><tp:taxon-name-part taxon-name-part-type="family">Asteraceae</tp:taxon-name-part></tp:taxon-name>), <italic><tp:taxon-name><tp:taxon-name-part taxon-name-part-type="genus" reg="Haplopappus">Haplopappus</tp:taxon-name-part> <tp:taxon-name-part taxon-name-part-type="species" reg="pulchellus">pulchellus</tp:taxon-name-part></tp:taxon-name></italic> DC. (<tp:taxon-name><tp:taxon-name-part taxon-name-part-type="family">Asteraceae</tp:taxon-name-part></tp:taxon-name>), <italic><tp:taxon-name><tp:taxon-name-part taxon-name-part-type="genus" reg="Haplopappus">Haplopappus</tp:taxon-name-part> <tp:taxon-name-part taxon-name-part-type="species" reg="velutinus">velutinus</tp:taxon-name-part></tp:taxon-name></italic> J.Rémy (<tp:taxon-name><tp:taxon-name-part taxon-name-part-type="family">Asteraceae</tp:taxon-name-part></tp:taxon-name>), <italic><tp:taxon-name><tp:taxon-name-part taxon-name-part-type="genus" reg="Pleocarphus">Pleocarphus</tp:taxon-name-part> <tp:taxon-name-part taxon-name-part-type="species" reg="revolutus">revolutus</tp:taxon-name-part></tp:taxon-name></italic> D.Don (<tp:taxon-name><tp:taxon-name-part taxon-name-part-type="family">Asteraceae</tp:taxon-name-part></tp:taxon-name>) and herbs such as <italic><tp:taxon-name><tp:taxon-name-part taxon-name-part-type="genus" reg="Loasa">Loasa</tp:taxon-name-part> <tp:taxon-name-part taxon-name-part-type="species" reg="illapelina">illapelina</tp:taxon-name-part></tp:taxon-name></italic> Phil. (<tp:taxon-name><tp:taxon-name-part taxon-name-part-type="family">Loasaceae</tp:taxon-name-part></tp:taxon-name>), <italic><tp:taxon-name><tp:taxon-name-part taxon-name-part-type="genus" reg="Calceolaria">Calceolaria</tp:taxon-name-part> <tp:taxon-name-part taxon-name-part-type="species" reg="collina">collina</tp:taxon-name-part></tp:taxon-name></italic> Phil. (<tp:taxon-name><tp:taxon-name-part taxon-name-part-type="family">Calceolariaceae</tp:taxon-name-part></tp:taxon-name>) and <italic><tp:taxon-name><tp:taxon-name-part taxon-name-part-type="genus" reg="Chaetanthera">Chaetanthera</tp:taxon-name-part> <tp:taxon-name-part taxon-name-part-type="species" reg="limbata">limbata</tp:taxon-name-part></tp:taxon-name></italic> (D.Don) Less. (<tp:taxon-name><tp:taxon-name-part taxon-name-part-type="family">Asteraceae</tp:taxon-name-part></tp:taxon-name>).</p></tp:treatment-sec><tp:treatment-sec sec-type="Conservation" id="SECID0EOBAG"><title>Conservation.</title><p><bold>Chile. Coquimbo</bold>: Las Chinchillas National Reserve, Cerro Santa Inés Natural Sanctuary.</p></tp:treatment-sec><tp:treatment-sec sec-type="material" id="SECID0EWBAG"><title>Selected specimens examined.</title><p><bold>Chile. Coquimbo: [Choapa Province</bold>] Quebrada El Cobre, Parque Nacional Las Chinchillas, Auco, <named-content xmlns:xlink="http://www.w3.org/1999/xlink" content-type="dwc:verbatimCoordinates" xlink:type="simple"><named-content content-type="geo-json" specific-use="{&#34;type&#34;:&#34;Point&#34;,&#34;coordinates&#34;:[-71.100000,-31.516667]}" id="NCID0EBCAG" xlink:type="simple">31°31'S, 71°6'W</named-content></named-content>, 567 m a.s.l., 1 Oct 2002, <italic>L. Suárez s.n.</italic> (CONC); Illapel, 24 km cruce Carretera Panamericana a Illapel, orillas de línea férrea, 21 Sep 1996, <italic>M. Muñoz 3781</italic> (SGO); Cuesta Guenchigualleco, a 60 km al Oeste de Illapel, ca. 100 m a.s.l., 20–24 Oct 1941, <italic>C. Muñoz &amp; G.T. Johnson 2273</italic> (SGO); Vicinity of Illapel, 7 Oct 1914, <italic>J.N. Rose 19273</italic> (US).</p></tp:treatment-sec></tp:taxon-treatment>
