# Supplementary material for: Synopsis of Schizanthus Ruiz & Pav. (Solanaceae), a genus endemic to the southern Andes
Source: PhytoKeys. 2020 Aug 4;154:57–102. doi: 10.3897/phytokeys.154.49615 (PMC7419342; doi:10.3897/phytokeys.154.49615)
Supplement: XML Treatment for Schizanthus lacteus [file phytokeys.154.49615-treatment3.xml]

<!DOCTYPE tp:taxon-treatment
  PUBLIC "-//TaxonX//DTD Taxonomic Treatment Publishing DTD v0 20100105//EN" "tax-treatment-NSO.dtd">
<tp:taxon-treatment xmlns:tp="http://www.plazi.org/taxpub"><tp:treatment-meta><kwd-group><label>Taxon classification</label><kwd><named-content xmlns:xlink="http://www.w3.org/1999/xlink" content-type="kingdom">Plantae</named-content></kwd><kwd><named-content xmlns:xlink="http://www.w3.org/1999/xlink" content-type="order">Solanales</named-content></kwd><kwd><named-content xmlns:xlink="http://www.w3.org/1999/xlink" content-type="family">Solanaceae</named-content></kwd></kwd-group><mixed-citation publication-type="journal"><person-group><name><surname>Morales-Fierro</surname><given-names>Vanezza</given-names></name><name><surname>Muñoz-Schick</surname><given-names>Mélica</given-names></name><name><surname>Moreira-Muñoz</surname><given-names>Andrés</given-names></name></person-group><article-title>Synopsis of <italic><tp:taxon-name><tp:taxon-name-part taxon-name-part-type="genus" reg="Schizanthus">Schizanthus</tp:taxon-name-part></tp:taxon-name></italic> Ruiz &amp; Pav. (<tp:taxon-name><tp:taxon-name-part taxon-name-part-type="family">Solanaceae</tp:taxon-name-part></tp:taxon-name>), a genus endemic to the southern Andes</article-title><source>PhytoKeys</source><day>04</day><month>8</month><year>2020</year><volume>154</volume><fpage>57</fpage><lpage>102</lpage><pub-id pub-id-type="doi">10.3897/phytokeys.154.49615</pub-id></mixed-citation></tp:treatment-meta><tp:nomenclature><label>2.</label><tp:taxon-name><object-id xmlns:xlink="http://www.w3.org/1999/xlink" content-type="arpha" xlink:type="simple">806A3809-5C42-57F7-A498-5C9D33454F89</object-id>
            <tp:taxon-name-part taxon-name-part-type="genus" reg="Schizanthus">Schizanthus</tp:taxon-name-part>
            <tp:taxon-name-part taxon-name-part-type="species" reg="lacteus">lacteus</tp:taxon-name-part>
          </tp:taxon-name><tp:taxon-authority>Phil., Fl. Atacam.: 45. 1860</tp:taxon-authority><xref ref-type="fig" rid="F2">Fig. 2A–D</xref><tp:nomenclature-citation-list><tp:nomenclature-citation><tp:taxon-name>
                <tp:taxon-name-part taxon-name-part-type="genus" reg="Schizanthus">Schizanthus</tp:taxon-name-part> <tp:taxon-name-part taxon-name-part-type="species" reg="sanromanii">sanromanii</tp:taxon-name-part></tp:taxon-name><comment>Phil., Anal. Univ. Chile 91: 126. 1895, as “<italic>san romani</italic>”.</comment></tp:nomenclature-citation></tp:nomenclature-citation-list></tp:nomenclature><tp:treatment-sec sec-type="material" id="SECID0EHEAG"><title>Type.</title><p>Chile. Antofagasta: In deserto Atacama ad Hueso Parado, Dec 1853, <italic>R.A. Philippi s.n.</italic> (holotype: SGO! [SGO000004524 acc. #055390]).</p><fig id="F2" position="float" orientation="portrait"><object-id xmlns:xlink="http://www.w3.org/1999/xlink" content-type="doi" xlink:type="simple">10.3897/phytokeys.154.49615.figure2</object-id><object-id xmlns:xlink="http://www.w3.org/1999/xlink" content-type="arpha" xlink:type="simple">4E13B0C1-4B46-5177-B3E2-CBD071D6BA77</object-id><label>Figure 2.</label><caption><p><bold>A</bold> distribution of <italic><tp:taxon-name><tp:taxon-name-part taxon-name-part-type="genus" reg="Schizanthus">Schizanthus</tp:taxon-name-part> <tp:taxon-name-part taxon-name-part-type="species" reg="lacteus">lacteus</tp:taxon-name-part></tp:taxon-name></italic><bold>B</bold> examples of <italic><tp:taxon-name><tp:taxon-name-part taxon-name-part-type="genus" reg="Schizanthus">S.</tp:taxon-name-part> <tp:taxon-name-part taxon-name-part-type="species" reg="lacteus">lacteus</tp:taxon-name-part></tp:taxon-name></italic> in La Chimba National Reserve <bold>C</bold> Quebrada Peralito <bold>D</bold> Paposo <bold>E</bold> distribution of <italic><tp:taxon-name><tp:taxon-name-part taxon-name-part-type="genus" reg="Schizanthus">Schizanthus</tp:taxon-name-part> <tp:taxon-name-part taxon-name-part-type="species" reg="candidus">candidus</tp:taxon-name-part></tp:taxon-name></italic><bold>F</bold> illustration of <italic><tp:taxon-name><tp:taxon-name-part taxon-name-part-type="genus" reg="Schizanthus">S.</tp:taxon-name-part> <tp:taxon-name-part taxon-name-part-type="species" reg="candidus">candidus</tp:taxon-name-part></tp:taxon-name></italic> published with the description of the species (<xref ref-type="bibr" rid="B23">Lindley 1843</xref>) <bold>G</bold> example of <italic><tp:taxon-name><tp:taxon-name-part taxon-name-part-type="genus" reg="Schizanthus">S.</tp:taxon-name-part> <tp:taxon-name-part taxon-name-part-type="species" reg="candidus">candidus</tp:taxon-name-part></tp:taxon-name></italic> in Quebrada de Carrizal <bold>H</bold> distribution of <italic><tp:taxon-name><tp:taxon-name-part taxon-name-part-type="genus" reg="Schizanthus">Schizanthus</tp:taxon-name-part> <tp:taxon-name-part taxon-name-part-type="species" reg="integrifolius">integrifolius</tp:taxon-name-part></tp:taxon-name></italic><bold>I</bold> examples of <italic><tp:taxon-name><tp:taxon-name-part taxon-name-part-type="genus" reg="Schizanthus">S.</tp:taxon-name-part> <tp:taxon-name-part taxon-name-part-type="species" reg="integrifolius">integrifolius</tp:taxon-name-part></tp:taxon-name></italic> in Embalse Santa Juana <bold>J</bold> Río Cachitos <bold>K</bold> Alto del Carmen. Photos by M.T. Eyzaguirre (<bold>B–D, I, J</bold>), A. Moreira-Muñoz (<bold>G</bold>), S. Moreira (<bold>K</bold>).</p></caption><graphic xmlns:xlink="http://www.w3.org/1999/xlink" xlink:href="phytokeys-154-057-g002.jpg" position="float" orientation="portrait" xlink:type="simple" id="oo_438833.jpg"><uri content-type="original_file" xlink:type="simple">https://binary.pensoft.net/fig/438833</uri></graphic></fig></tp:treatment-sec><tp:treatment-sec sec-type="key" id="SECID0EJIAG"><title>Key characters.</title><p>In general, the corolla is entirely white, but it can vary from blue to lilac. Sometimes it has purple spots or veins on the upper lip or is purple throughout the corolla without any drawings. Leaves linear or lanceolate but lobed at margins. Like <italic><tp:taxon-name><tp:taxon-name-part taxon-name-part-type="genus" reg="Schizanthus">S.</tp:taxon-name-part> <tp:taxon-name-part taxon-name-part-type="species" reg="integrifolius">integrifolius</tp:taxon-name-part></tp:taxon-name></italic> and <italic><tp:taxon-name><tp:taxon-name-part taxon-name-part-type="genus" reg="Schizanthus">S.</tp:taxon-name-part> <tp:taxon-name-part taxon-name-part-type="species" reg="candidus">candidus</tp:taxon-name-part></tp:taxon-name></italic>, this species shows a reduced lower lip as compared to the upper lip.</p></tp:treatment-sec><tp:treatment-sec sec-type="distribution" id="SECID0EFJAG"><title>Distribution.</title><p>Endemic to Chile, in the coast of the Region of Antofagasta (Province of Antofagasta, 23°30'–26°0' lat. S). 20–900 m a.s.l.</p></tp:treatment-sec><tp:treatment-sec sec-type="habitat" id="SECID0EKJAG"><title>Habitat.</title><p><italic><tp:taxon-name><tp:taxon-name-part taxon-name-part-type="genus" reg="Schizanthus">Schizanthus</tp:taxon-name-part> <tp:taxon-name-part taxon-name-part-type="species" reg="lacteus">lacteus</tp:taxon-name-part></tp:taxon-name></italic> is part of the lomas vegetation and grows in the fog (camanchaca) zone, on steep hillsides and among rocks alongside watercourses; in gravel soil or coarse sand.</p></tp:treatment-sec><tp:treatment-sec sec-type="Conservation" id="SECID0E2JAG"><title>Conservation.</title><p><bold>Chile. Antofagasta</bold>: Morro Moreno National Park, La Chimba National Reserve, Paposo Norte Natural Monument.</p></tp:treatment-sec><tp:treatment-sec sec-type="material" id="SECID0EDKAG"><title>Selected specimens examined.</title><p><bold>Chile. Antofagasta: [Antofagasta Province</bold>] Península Moreno, cerro al O de Juan López, <named-content xmlns:xlink="http://www.w3.org/1999/xlink" content-type="dwc:verbatimCoordinates" xlink:type="simple"><named-content content-type="geo-json" specific-use="{&#34;type&#34;:&#34;Point&#34;,&#34;coordinates&#34;:[-70.566667,-23.500000]}" id="NCID0EOKAG" xlink:type="simple">23°30'S, 70°34'W</named-content></named-content>, 600 m a.s.l., 18 Oct 1992, <italic>G. Baumann 25</italic> (CONC, SGO); El Rincón, just north of Paposo, along trail to old Paranas Mine, 7 Dec 1925, <italic>I.M. Johnston 5480</italic> (F, US); Bajada a Caleta El Cobre, <named-content xmlns:xlink="http://www.w3.org/1999/xlink" content-type="dwc:verbatimCoordinates" xlink:type="simple"><named-content content-type="geo-json" specific-use="{&#34;type&#34;:&#34;Point&#34;,&#34;coordinates&#34;:[-70.550000,-24.250000]}" id="NCID0E1KAG" xlink:type="simple">24°15'S, 70°33'W</named-content></named-content>, 1 Oct 1987, <italic>S. Teillier 492</italic> (CONC, SGO); Cachinal, quebrada frente a la playa, <named-content xmlns:xlink="http://www.w3.org/1999/xlink" content-type="dwc:verbatimCoordinates" xlink:type="simple"><named-content content-type="geo-json" specific-use="{&#34;type&#34;:&#34;Point&#34;,&#34;coordinates&#34;:[-70.416667,-25.166667]}" id="NCID0EELAG" xlink:type="simple">25°10'S, 70°25'W</named-content></named-content>, 80 m a.s.l., 14 Sep 1994, <italic>L. Loyola 94-12</italic> (CONC); Paposo, entrada a la Qda. Los Peralitos, <named-content xmlns:xlink="http://www.w3.org/1999/xlink" content-type="dwc:verbatimCoordinates" xlink:type="simple"><named-content content-type="geo-json" specific-use="{&#34;type&#34;:&#34;Point&#34;,&#34;coordinates&#34;:[-70.441750,-25.032500]}" id="NCID0EOLAG" xlink:type="simple">25°1'57"S, 70°26'30.3"W</named-content></named-content>, 490 m a.s.l., 30 Sep 2005, <italic>M. Muñoz 4608</italic> (SGO).</p></tp:treatment-sec><ref-list><ref id="B23"><mixed-citation xmlns:xlink="http://www.w3.org/1999/xlink" xlink:type="simple"><person-group><name name-style="western"><surname>Lindley</surname><given-names>J</given-names></name></person-group> (<year>1843</year>) <italic><tp:taxon-name><tp:taxon-name-part taxon-name-part-type="genus">Schizanthus</tp:taxon-name-part> <tp:taxon-name-part taxon-name-part-type="species">candidus</tp:taxon-name-part></tp:taxon-name></italic>. Edwards´s Botanical Register 29: tab. 45.</mixed-citation></ref></ref-list></tp:taxon-treatment>
