# Supplementary material for: Synopsis of Schizanthus Ruiz & Pav. (Solanaceae), a genus endemic to the southern Andes
Source: PhytoKeys. 2020 Aug 4;154:57–102. doi: 10.3897/phytokeys.154.49615 (PMC7419342; doi:10.3897/phytokeys.154.49615)
Supplement: XML Treatment for Schizanthus candidus [file phytokeys.154.49615-treatment4.xml]

<!DOCTYPE tp:taxon-treatment
  PUBLIC "-//TaxonX//DTD Taxonomic Treatment Publishing DTD v0 20100105//EN" "tax-treatment-NSO.dtd">
<tp:taxon-treatment xmlns:tp="http://www.plazi.org/taxpub"><tp:treatment-meta><kwd-group><label>Taxon classification</label><kwd><named-content xmlns:xlink="http://www.w3.org/1999/xlink" content-type="kingdom">Plantae</named-content></kwd><kwd><named-content xmlns:xlink="http://www.w3.org/1999/xlink" content-type="order">Solanales</named-content></kwd><kwd><named-content xmlns:xlink="http://www.w3.org/1999/xlink" content-type="family">Solanaceae</named-content></kwd></kwd-group><mixed-citation publication-type="journal"><person-group><name><surname>Morales-Fierro</surname><given-names>Vanezza</given-names></name><name><surname>Muñoz-Schick</surname><given-names>Mélica</given-names></name><name><surname>Moreira-Muñoz</surname><given-names>Andrés</given-names></name></person-group><article-title>Synopsis of <italic><tp:taxon-name><tp:taxon-name-part taxon-name-part-type="genus" reg="Schizanthus">Schizanthus</tp:taxon-name-part></tp:taxon-name></italic> Ruiz &amp; Pav. (<tp:taxon-name><tp:taxon-name-part taxon-name-part-type="family">Solanaceae</tp:taxon-name-part></tp:taxon-name>), a genus endemic to the southern Andes</article-title><source>PhytoKeys</source><day>04</day><month>8</month><year>2020</year><volume>154</volume><fpage>57</fpage><lpage>102</lpage><pub-id pub-id-type="doi">10.3897/phytokeys.154.49615</pub-id></mixed-citation></tp:treatment-meta><tp:nomenclature><label>3.</label><tp:taxon-name><object-id xmlns:xlink="http://www.w3.org/1999/xlink" content-type="arpha" xlink:type="simple">54F104F6-09A3-56AE-9A08-A8510A7D7402</object-id>
            <tp:taxon-name-part taxon-name-part-type="genus" reg="Schizanthus">Schizanthus</tp:taxon-name-part>
            <tp:taxon-name-part taxon-name-part-type="species" reg="candidus">candidus</tp:taxon-name-part>
          </tp:taxon-name><tp:taxon-authority>Lindl., Edwards’s Bot. Reg. 29: tab. 45. 1843</tp:taxon-authority><xref ref-type="fig" rid="F2">Fig. 2E–G</xref><tp:nomenclature-citation-list><tp:nomenclature-citation><tp:taxon-name>
                <tp:taxon-name-part taxon-name-part-type="genus" reg="Schizanthus">Schizanthus</tp:taxon-name-part> <tp:taxon-name-part taxon-name-part-type="species" reg="albiflorus">albiflorus</tp:taxon-name-part></tp:taxon-name><comment>Phil., Anal. Univ. Chile 91: 124. 1895.</comment></tp:nomenclature-citation></tp:nomenclature-citation-list></tp:nomenclature><tp:treatment-sec sec-type="material" id="SECID0ELNAG"><title>Type.</title><p>Chile. Atacama: Coquimbo?, <italic>T.C. Bridges 1356</italic> (lectotype designated by <xref ref-type="bibr" rid="B12">Grau and Gronbach 1984</xref>, pg. 124 [as type]: K! [K00058348, photo at IND! [IND-0107170]]; isolectotypes: BM! [BM000995488, BM000995489], E! [E00089541], G [n.v., F! neg. 23090], P! [P00477035, P00477036]).</p><fig id="F3" position="float" orientation="portrait"><object-id xmlns:xlink="http://www.w3.org/1999/xlink" content-type="doi" xlink:type="simple">10.3897/phytokeys.154.49615.figure3</object-id><object-id xmlns:xlink="http://www.w3.org/1999/xlink" content-type="arpha" xlink:type="simple">D52D1AE5-FF4B-56C5-86B0-07E4E8951DF8</object-id><label>Figure 3.</label><caption><p><bold>A</bold> distribution of <italic><tp:taxon-name><tp:taxon-name-part taxon-name-part-type="genus" reg="Schizanthus">Schizanthus</tp:taxon-name-part> <tp:taxon-name-part taxon-name-part-type="species" reg="alpestris">alpestris</tp:taxon-name-part></tp:taxon-name></italic><bold>B</bold> examples of <italic><tp:taxon-name><tp:taxon-name-part taxon-name-part-type="genus" reg="Schizanthus">S.</tp:taxon-name-part> <tp:taxon-name-part taxon-name-part-type="species" reg="alpestris">alpestris</tp:taxon-name-part></tp:taxon-name></italic> in Cuesta Pajonales <bold>C</bold> Cordillera El Melón <bold>D</bold> Las Chinchillas National Reserve <bold>E</bold> distribution of <italic><tp:taxon-name><tp:taxon-name-part taxon-name-part-type="genus" reg="Schizanthus">Schizanthus</tp:taxon-name-part> <tp:taxon-name-part taxon-name-part-type="species" reg="laetus">laetus</tp:taxon-name-part></tp:taxon-name></italic><bold>F</bold> examples of <italic><tp:taxon-name><tp:taxon-name-part taxon-name-part-type="genus" reg="Schizanthus">S.</tp:taxon-name-part> <tp:taxon-name-part taxon-name-part-type="species" reg="laetus">laetus</tp:taxon-name-part></tp:taxon-name></italic> in Quebrada Los Yales <bold>G</bold> Quebrada Peralito <bold>H</bold> Taltal <bold>I</bold> distribution of <italic><tp:taxon-name><tp:taxon-name-part taxon-name-part-type="genus" reg="Schizanthus">Schizanthus</tp:taxon-name-part> <tp:taxon-name-part taxon-name-part-type="species" reg="pinnatus">pinnatus</tp:taxon-name-part></tp:taxon-name></italic><bold>J</bold> illustration of <italic><tp:taxon-name><tp:taxon-name-part taxon-name-part-type="genus" reg="Schizanthus">S.</tp:taxon-name-part> <tp:taxon-name-part taxon-name-part-type="species" reg="pinnatus">pinnatus</tp:taxon-name-part></tp:taxon-name></italic> published with the description of the species (<xref ref-type="bibr" rid="B45">Ruiz and Pavón 1798</xref>) <bold>K</bold> examples of <italic><tp:taxon-name><tp:taxon-name-part taxon-name-part-type="genus" reg="Schizanthus">S.</tp:taxon-name-part> <tp:taxon-name-part taxon-name-part-type="species" reg="pinnatus">pinnatus</tp:taxon-name-part></tp:taxon-name></italic> on road from Los Angeles to Antuco <bold>L</bold> Cerro Poqui. Photos by A Moreira-Muñoz (<bold>B–D</bold>), M.T. Eyzaguirre (<bold>F, G, L</bold>), M. Aldunate (<bold>H</bold>), S. Moreira (<bold>K</bold>).</p></caption><graphic xmlns:xlink="http://www.w3.org/1999/xlink" xlink:href="phytokeys-154-057-g003.jpg" position="float" orientation="portrait" xlink:type="simple" id="oo_438834.jpg"><uri content-type="original_file" xlink:type="simple">https://binary.pensoft.net/fig/438834</uri></graphic></fig></tp:treatment-sec><tp:treatment-sec sec-type="Taxonomic notes" id="SECID0EVRAG"><title>Taxonomic notes.</title><p>There are several specimens collected by Bridges numbered as 1356, but only one of them was labelled with the complete original location (“<italic>Hills near the valley of Huasco Prov. of Coquimbo</italic>”) [E00089541]. The handwriting on the other specimens only states “Coquimbo”, which was (at that time) the name of the Province associated with the locality. In late 1843, the original Province of Coquimbo was divided into two new administrative units, the southern part maintained the name of the original Province (Coquimbo), while the northern section became the Province of Atacama (<xref ref-type="bibr" rid="B36">Pérez-Rosales 1857</xref>). Most of these territories are known today as the Regions of Coquimbo and Atacama; the area where the type material was collected corresponds to the latter. This situation can explain why some publications (<xref ref-type="bibr" rid="B12">Grau and Gronbach 1984</xref>; <xref ref-type="bibr" rid="B42">Rodríguez et al. 2018</xref>) have mentioned <italic><tp:taxon-name><tp:taxon-name-part taxon-name-part-type="genus" reg="Schizanthus">S.</tp:taxon-name-part> <tp:taxon-name-part taxon-name-part-type="species" reg="candidus">candidus</tp:taxon-name-part></tp:taxon-name></italic> as occurring in the actual Region of Coquimbo, where this species does not grow.</p></tp:treatment-sec><tp:treatment-sec sec-type="key" id="SECID0EUSAG"><title>Key characters.</title><p>This species has a white flower, the corolla tube can be longer or as long as the calyx; the lower lip of the corolla is reduced, compared to the upper part. Pinnatisect leaves with linear lobes.</p></tp:treatment-sec><tp:treatment-sec sec-type="distribution" id="SECID0EZSAG"><title>Distribution.</title><p>Endemic to Chile, in the coast and interior valleys of the Region of Atacama (Provinces of Copiapó and Huasco, 27°50'–29°0' lat. S). 20–200 m a.s.l.</p></tp:treatment-sec><tp:treatment-sec sec-type="habitat" id="SECID0E5SAG"><title>Habitat.</title><p><italic><tp:taxon-name><tp:taxon-name-part taxon-name-part-type="genus" reg="Schizanthus">Schizanthus</tp:taxon-name-part> <tp:taxon-name-part taxon-name-part-type="species" reg="candidus">candidus</tp:taxon-name-part></tp:taxon-name></italic> grows abundantly among the rocks over fine sand, in dry places or in seasonally wet quebradas with scattered shrubs; it is rarely found along the roads in open areas. It has been found growing with <italic><tp:taxon-name><tp:taxon-name-part taxon-name-part-type="genus" reg="Leontochir">Leontochir</tp:taxon-name-part> <tp:taxon-name-part taxon-name-part-type="species" reg="ovallei">ovallei</tp:taxon-name-part></tp:taxon-name></italic> Phil. (<tp:taxon-name><tp:taxon-name-part taxon-name-part-type="family">Alstroemeriaceae</tp:taxon-name-part></tp:taxon-name>), <italic><tp:taxon-name><tp:taxon-name-part taxon-name-part-type="genus" reg="Cistanthe">Cistanthe</tp:taxon-name-part> <tp:taxon-name-part taxon-name-part-type="species" reg="grandiflora">grandiflora</tp:taxon-name-part></tp:taxon-name></italic> (Lindl.) Schltdl. (<tp:taxon-name><tp:taxon-name-part taxon-name-part-type="family">Montiaceae</tp:taxon-name-part></tp:taxon-name>), <italic><tp:taxon-name><tp:taxon-name-part taxon-name-part-type="genus" reg="Chaetanthera">Chaetanthera</tp:taxon-name-part> <tp:taxon-name-part taxon-name-part-type="species" reg="limbata">limbata</tp:taxon-name-part></tp:taxon-name></italic> (D.Don) Less. (<tp:taxon-name><tp:taxon-name-part taxon-name-part-type="family">Asteraceae</tp:taxon-name-part></tp:taxon-name>) and <italic><tp:taxon-name><tp:taxon-name-part taxon-name-part-type="genus" reg="Senecio">Senecio</tp:taxon-name-part> <tp:taxon-name-part taxon-name-part-type="species" reg="troncosii">troncosii</tp:taxon-name-part></tp:taxon-name></italic> Phil. (<tp:taxon-name><tp:taxon-name-part taxon-name-part-type="family">Asteraceae</tp:taxon-name-part></tp:taxon-name>). Most abundant in rainy years associated to El Niño events, being a main element of the “blooming desert” (<xref ref-type="bibr" rid="B29">Muñoz-Schick 1985</xref>; <xref ref-type="bibr" rid="B5">Chávez et al. 2019</xref>).</p></tp:treatment-sec><tp:treatment-sec sec-type="Conservation" id="SECID0EXVAG"><title>Conservation.</title><p><bold>Chile. Atacama</bold>: Llanos de Challe National Park.</p></tp:treatment-sec><tp:treatment-sec sec-type="material" id="SECID0E6VAG"><title>Selected specimens examined.</title><p><bold>Chile. Atacama: [Copiapó Province</bold>] Coastal road from Carrizal Bajo to Totoralillo, <named-content xmlns:xlink="http://www.w3.org/1999/xlink" content-type="dwc:verbatimCoordinates" xlink:type="simple"><named-content content-type="geo-json" specific-use="{&#34;type&#34;:&#34;Point&#34;,&#34;coordinates&#34;:[-71.102778,-27.965556]}" id="NCID0EKWAG" xlink:type="simple">27°57'56"S, 71°6'10"W</named-content></named-content>, 179 m a.s.l., 27 Nov 2008, <italic>R. Baines</italic>, <italic>M.F. Gardner</italic>, <italic>P. Hechenleitner</italic>, <italic>C. Morter &amp; D. Rae 159</italic> (E); [<bold>Huasco Province</bold>] Carrizal Bajo, Quebrada Oriente, <named-content xmlns:xlink="http://www.w3.org/1999/xlink" content-type="dwc:verbatimCoordinates" xlink:type="simple"><named-content content-type="geo-json" specific-use="{&#34;type&#34;:&#34;Point&#34;,&#34;coordinates&#34;:[-71.099167,-28.121389]}" id="NCID0E3WAG" xlink:type="simple">28°7'17"S, 71°5'57"W</named-content></named-content>, 11 Oct 2002, <italic>A. Moreira 738</italic> (SGO); Quebrada angosta al lado norte de entrada a Aguada Tongoy, entre Huasco y Freirina, <named-content xmlns:xlink="http://www.w3.org/1999/xlink" content-type="dwc:verbatimCoordinates" xlink:type="simple"><named-content content-type="geo-json" specific-use="{&#34;type&#34;:&#34;Point&#34;,&#34;coordinates&#34;:[-71.100000,-28.500000]}" id="NCID0EGXAG" xlink:type="simple">28°30'S, 71°6'W</named-content></named-content>, 90 m a.s.l., 10 Sep 2011, <italic>M. Lazo &amp; C. Stone 64</italic> (CONC).</p></tp:treatment-sec><tp:treatment-sec><!--Section generated to contain objects referenced in tp:taxon-treatment.--><fig id="F2" position="float" orientation="portrait"><object-id xmlns:xlink="http://www.w3.org/1999/xlink" content-type="doi" xlink:type="simple">10.3897/phytokeys.154.49615.figure2</object-id><object-id xmlns:xlink="http://www.w3.org/1999/xlink" content-type="arpha" xlink:type="simple">4E13B0C1-4B46-5177-B3E2-CBD071D6BA77</object-id><label>Figure 2.</label><caption><p><bold>A</bold> distribution of <italic><tp:taxon-name><tp:taxon-name-part taxon-name-part-type="genus" reg="Schizanthus">Schizanthus</tp:taxon-name-part> <tp:taxon-name-part taxon-name-part-type="species" reg="lacteus">lacteus</tp:taxon-name-part></tp:taxon-name></italic><bold>B</bold> examples of <italic><tp:taxon-name><tp:taxon-name-part taxon-name-part-type="genus" reg="Schizanthus">S.</tp:taxon-name-part> <tp:taxon-name-part taxon-name-part-type="species" reg="lacteus">lacteus</tp:taxon-name-part></tp:taxon-name></italic> in La Chimba National Reserve <bold>C</bold> Quebrada Peralito <bold>D</bold> Paposo <bold>E</bold> distribution of <italic><tp:taxon-name><tp:taxon-name-part taxon-name-part-type="genus" reg="Schizanthus">Schizanthus</tp:taxon-name-part> <tp:taxon-name-part taxon-name-part-type="species" reg="candidus">candidus</tp:taxon-name-part></tp:taxon-name></italic><bold>F</bold> illustration of <italic><tp:taxon-name><tp:taxon-name-part taxon-name-part-type="genus" reg="Schizanthus">S.</tp:taxon-name-part> <tp:taxon-name-part taxon-name-part-type="species" reg="candidus">candidus</tp:taxon-name-part></tp:taxon-name></italic> published with the description of the species (<xref ref-type="bibr" rid="B23">Lindley 1843</xref>) <bold>G</bold> example of <italic><tp:taxon-name><tp:taxon-name-part taxon-name-part-type="genus" reg="Schizanthus">S.</tp:taxon-name-part> <tp:taxon-name-part taxon-name-part-type="species" reg="candidus">candidus</tp:taxon-name-part></tp:taxon-name></italic> in Quebrada de Carrizal <bold>H</bold> distribution of <italic><tp:taxon-name><tp:taxon-name-part taxon-name-part-type="genus" reg="Schizanthus">Schizanthus</tp:taxon-name-part> <tp:taxon-name-part taxon-name-part-type="species" reg="integrifolius">integrifolius</tp:taxon-name-part></tp:taxon-name></italic><bold>I</bold> examples of <italic><tp:taxon-name><tp:taxon-name-part taxon-name-part-type="genus" reg="Schizanthus">S.</tp:taxon-name-part> <tp:taxon-name-part taxon-name-part-type="species" reg="integrifolius">integrifolius</tp:taxon-name-part></tp:taxon-name></italic> in Embalse Santa Juana <bold>J</bold> Río Cachitos <bold>K</bold> Alto del Carmen. Photos by M.T. Eyzaguirre (<bold>B–D, I, J</bold>), A. Moreira-Muñoz (<bold>G</bold>), S. Moreira (<bold>K</bold>).</p></caption><graphic xmlns:xlink="http://www.w3.org/1999/xlink" xlink:href="phytokeys-154-057-g002.jpg" position="float" orientation="portrait" xlink:type="simple" id="oo_438833.jpg"><uri content-type="original_file" xlink:type="simple">https://binary.pensoft.net/fig/438833</uri></graphic></fig></tp:treatment-sec><ref-list><ref id="B23"><mixed-citation xmlns:xlink="http://www.w3.org/1999/xlink" xlink:type="simple"><person-group><name name-style="western"><surname>Lindley</surname><given-names>J</given-names></name></person-group> (<year>1843</year>) <italic><tp:taxon-name><tp:taxon-name-part taxon-name-part-type="genus">Schizanthus</tp:taxon-name-part> <tp:taxon-name-part taxon-name-part-type="species">candidus</tp:taxon-name-part></tp:taxon-name></italic>. Edwards´s Botanical Register 29: tab. 45.</mixed-citation></ref><ref id="B12"><mixed-citation xmlns:xlink="http://www.w3.org/1999/xlink" xlink:type="simple"><person-group><name name-style="western"><surname>Grau</surname><given-names>J</given-names></name><name name-style="western"><surname>Gronbach</surname><given-names>E</given-names></name></person-group> (<year>1984</year>) <article-title>Untersuchungen zur Variabilität in der Gattung <italic><tp:taxon-name><tp:taxon-name-part taxon-name-part-type="genus">Schizanthus</tp:taxon-name-part></tp:taxon-name></italic> (<tp:taxon-name><tp:taxon-name-part taxon-name-part-type="family">Solanaceae</tp:taxon-name-part></tp:taxon-name>).</article-title><source>Mitteilungen der Botanischen Staatssammlung München</source><volume>20</volume>: <fpage>111</fpage>–<lpage>203</lpage>.</mixed-citation></ref><ref id="B45"><mixed-citation xmlns:xlink="http://www.w3.org/1999/xlink" xlink:type="simple"><person-group><name name-style="western"><surname>Ruiz</surname><given-names>H</given-names></name><name name-style="western"><surname>Pavón</surname><given-names>JA</given-names></name></person-group> (<year>1798</year>) Flora Peruviana, et Chilensis I. Gabrielis de Sancha, Madrid I–VI: 1–78.</mixed-citation></ref><ref id="B36"><mixed-citation xmlns:xlink="http://www.w3.org/1999/xlink" xlink:type="simple"><person-group><name name-style="western"><surname>Pérez-Rosales</surname><given-names>V</given-names></name></person-group> (<year>1857</year>) <source>Essai sur le Chili. F.H.</source><publisher-name>Nestler &amp; Melle</publisher-name>, <publisher-loc>Hamburg</publisher-loc>, <size units="page">455 pp</size>.</mixed-citation></ref><ref id="B42"><mixed-citation xmlns:xlink="http://www.w3.org/1999/xlink" xlink:type="simple"><person-group><name name-style="western"><surname>Rodríguez</surname><given-names>R</given-names></name><name name-style="western"><surname>Marticorena</surname><given-names>C</given-names></name><name name-style="western"><surname>Alarcón</surname><given-names>D</given-names></name><name name-style="western"><surname>Baeza</surname><given-names>C</given-names></name><name name-style="western"><surname>Cavieres</surname><given-names>L</given-names></name><name name-style="western"><surname>Finot</surname><given-names>VL</given-names></name><name name-style="western"><surname>Fuentes</surname><given-names>N</given-names></name><name name-style="western"><surname>Kiessling</surname><given-names>A</given-names></name><name name-style="western"><surname>Mihoc</surname><given-names>M</given-names></name><name name-style="western"><surname>Pauchard</surname><given-names>A</given-names></name><name name-style="western"><surname>Ruiz</surname><given-names>E</given-names></name><name name-style="western"><surname>Sanchez</surname><given-names>P</given-names></name><name name-style="western"><surname>Marticorena</surname><given-names>A</given-names></name></person-group> (<year>2018</year>) <article-title>Catálogo de las plantas vasculares de Chile. Gayana.</article-title><source>Botánica</source><volume>75</volume>(<issue>1</issue>): <fpage>1</fpage>–<lpage>430</lpage>. <ext-link xlink:type="simple" ext-link-type="doi" xlink:href="10.4067/S0717-66432018000100001">https://doi.org/10.4067/S0717-66432018000100001</ext-link></mixed-citation></ref><ref id="B29"><mixed-citation xmlns:xlink="http://www.w3.org/1999/xlink" xlink:type="simple"><person-group><name name-style="western"><surname>Muñoz-Schick</surname><given-names>M</given-names></name></person-group> (<year>1985</year>) <source>Flores del Norte Chico. DIBAM-I.</source><publisher-name>Municipalidad La Serena</publisher-name>, <publisher-loc>La Serena, Chile</publisher-loc>, <size units="page">95 pp</size>.</mixed-citation></ref><ref id="B5"><mixed-citation xmlns:xlink="http://www.w3.org/1999/xlink" xlink:type="simple"><person-group><name name-style="western"><surname>Chávez</surname><given-names>R</given-names></name><name name-style="western"><surname>Moreira-Muñoz</surname><given-names>A</given-names></name><name name-style="western"><surname>Galleguillos</surname><given-names>M</given-names></name><name name-style="western"><surname>Olea</surname><given-names>M</given-names></name><name name-style="western"><surname>Aguayo</surname><given-names>J</given-names></name><name name-style="western"><surname>Latín</surname><given-names>A</given-names></name><name name-style="western"><surname>Aguilera-Betti</surname><given-names>I</given-names></name><name name-style="western"><surname>Muñoz</surname><given-names>AA</given-names></name><name name-style="western"><surname>Manríquez</surname><given-names>H</given-names></name></person-group> (<year>2019</year>) <article-title>GIMMS NDVI time series reveal the extent, duration, and intensity of “blooming desert” events in the hyper-arid Atacama Desert, Northern Chile.</article-title><source>International Journal of Applied Earth Observation and Geoinformation</source><volume>76</volume>: <fpage>193</fpage>–<lpage>203</lpage>. <ext-link xlink:type="simple" ext-link-type="doi" xlink:href="10.1016/j.jag.2018.11.013">https://doi.org/10.1016/j.jag.2018.11.013</ext-link></mixed-citation></ref></ref-list></tp:taxon-treatment>
