# Supplementary material for: Synopsis of Schizanthus Ruiz & Pav. (Solanaceae), a genus endemic to the southern Andes
Source: PhytoKeys. 2020 Aug 4;154:57–102. doi: 10.3897/phytokeys.154.49615 (PMC7419342; doi:10.3897/phytokeys.154.49615)
Supplement: XML Treatment for Schizanthus integrifolius [file phytokeys.154.49615-treatment5.xml]

<!DOCTYPE tp:taxon-treatment
  PUBLIC "-//TaxonX//DTD Taxonomic Treatment Publishing DTD v0 20100105//EN" "tax-treatment-NSO.dtd">
<tp:taxon-treatment xmlns:tp="http://www.plazi.org/taxpub"><tp:treatment-meta><kwd-group><label>Taxon classification</label><kwd><named-content xmlns:xlink="http://www.w3.org/1999/xlink" content-type="kingdom">Plantae</named-content></kwd><kwd><named-content xmlns:xlink="http://www.w3.org/1999/xlink" content-type="order">Solanales</named-content></kwd><kwd><named-content xmlns:xlink="http://www.w3.org/1999/xlink" content-type="family">Solanaceae</named-content></kwd></kwd-group><mixed-citation publication-type="journal"><person-group><name><surname>Morales-Fierro</surname><given-names>Vanezza</given-names></name><name><surname>Muñoz-Schick</surname><given-names>Mélica</given-names></name><name><surname>Moreira-Muñoz</surname><given-names>Andrés</given-names></name></person-group><article-title>Synopsis of <italic><tp:taxon-name><tp:taxon-name-part taxon-name-part-type="genus" reg="Schizanthus">Schizanthus</tp:taxon-name-part></tp:taxon-name></italic> Ruiz &amp; Pav. (<tp:taxon-name><tp:taxon-name-part taxon-name-part-type="family">Solanaceae</tp:taxon-name-part></tp:taxon-name>), a genus endemic to the southern Andes</article-title><source>PhytoKeys</source><day>04</day><month>8</month><year>2020</year><volume>154</volume><fpage>57</fpage><lpage>102</lpage><pub-id pub-id-type="doi">10.3897/phytokeys.154.49615</pub-id></mixed-citation></tp:treatment-meta><tp:nomenclature><label>4.</label><tp:taxon-name><object-id xmlns:xlink="http://www.w3.org/1999/xlink" content-type="arpha" xlink:type="simple">A7688415-CAF0-5B7C-A305-C1B7038530C8</object-id>
            <tp:taxon-name-part taxon-name-part-type="genus" reg="Schizanthus">Schizanthus</tp:taxon-name-part>
            <tp:taxon-name-part taxon-name-part-type="species" reg="integrifolius">integrifolius</tp:taxon-name-part>
          </tp:taxon-name><tp:taxon-authority>Phil., Anal. Univ. Chile 43: 530. 1873</tp:taxon-authority><xref ref-type="fig" rid="F2">Fig. 2H–K</xref></tp:nomenclature><tp:treatment-sec sec-type="material" id="SECID0EWYAG"><title>Type.</title><p>Chile. Atacama: In andis Copiapo, Dec 1841, <italic>C. Gay 1174 bis</italic> (lectotype here designated: SGO! [SGO000004520 acc. #055382]).</p></tp:treatment-sec><tp:treatment-sec sec-type="Taxonomic notes" id="SECID0E5YAG"><title>Taxonomic notes.</title><p>According to the protologue, the species was described using materials from two different collection: Andes de Copiapó by C. Gay (1174 bis) and Quebrada de Puquios by F. Geisse. <xref ref-type="bibr" rid="B12">Grau and Gronbach (1984</xref>: 123) selected as lectotype [as type] one of the specimens at SGO. However, they erroneously mixed data from two different specimens. They cited: “<italic>en el interior de la provincia de Atacama</italic>, <italic>quebrada de Puquis</italic>, <italic>F. GEISSE</italic> (<italic>SGO 55382</italic>)”, but the SGO number 55382 corresponds to the specimen collected in the mountains of Copiapó by Gay. On the other hand, specimens from Quebrada de Puquios, gathered by Geisse have the numbers 55383 and 42901. Today, we cannot be sure if they selected the specimen from Puquios and annotated the number erroneously, or if they always wanted to lectotypify the specimen collected by Gay but did not realise it was from a different locality. In our opinion, the lectotypification by <xref ref-type="bibr" rid="B12">Grau and Gronbach (1984)</xref> is not valid, as the designated lectotype should be referred to a single collection (<xref ref-type="bibr" rid="B54">Turland et al. 2018</xref>; Art. 9.17). For this reason, we have chosen a new lectotype; this herbarium sheet shows the characters of the species more clearly.</p><p>The specimens from Quebrada de Puquios [SGO000004521 acc. #055383, SGO000004522 acc. #042901 pro parte] have labels written by R.A. Philippi stating they were collected in 1865, and not in 1861, the year mentioned in the protologue. Most likely, Philippi confused the date of collection in the protologue.</p></tp:treatment-sec><tp:treatment-sec sec-type="key" id="SECID0EZZAG"><title>Key characters.</title><p>This species has a reduced inferior lip, compared to the upper lip and white flowers with a very long corolla tube which is two or three times longer than the calyx. The basal leaves have entire or dentate and undulate margins.</p></tp:treatment-sec><tp:treatment-sec sec-type="distribution" id="SECID0E5ZAG"><title>Distribution.</title><p>Endemic to Chile, in the Andean mountains and valleys from the Regions of Atacama (Province of Chañaral, 26°20' lat. S) to Coquimbo (Province of Elqui, 30°10' lat. S). 800–2800 m a.s.l.</p></tp:treatment-sec><tp:treatment-sec sec-type="habitat" id="SECID0ED1AG"><title>Habitat.</title><p><italic><tp:taxon-name><tp:taxon-name-part taxon-name-part-type="genus" reg="Schizanthus">Schizanthus</tp:taxon-name-part> <tp:taxon-name-part taxon-name-part-type="species" reg="integrifolius">integrifolius</tp:taxon-name-part></tp:taxon-name></italic> is frequent in rocky areas on hillsides and in screes. It grows better in well-drained soils, like coarse sand, but is less abundant when growing in clay soils. Other species in the community include <italic><tp:taxon-name><tp:taxon-name-part taxon-name-part-type="genus" reg="Heliotropium">Heliotropium</tp:taxon-name-part> <tp:taxon-name-part taxon-name-part-type="species" reg="sinuatum">sinuatum</tp:taxon-name-part></tp:taxon-name></italic> (Miers) I.M.Johnst. (<tp:taxon-name><tp:taxon-name-part taxon-name-part-type="family">Heliotropiaceae</tp:taxon-name-part></tp:taxon-name>), <italic><tp:taxon-name><tp:taxon-name-part taxon-name-part-type="genus" reg="Encelia">Encelia</tp:taxon-name-part> <tp:taxon-name-part taxon-name-part-type="species" reg="canescens">canescens</tp:taxon-name-part></tp:taxon-name></italic> Lam. (<tp:taxon-name><tp:taxon-name-part taxon-name-part-type="family">Asteraceae</tp:taxon-name-part></tp:taxon-name>) and <italic><tp:taxon-name><tp:taxon-name-part taxon-name-part-type="genus" reg="Spinoliva">Spinoliva</tp:taxon-name-part> <tp:taxon-name-part taxon-name-part-type="species" reg="ilicifolia">ilicifolia</tp:taxon-name-part></tp:taxon-name></italic> (Hook. &amp; Arn.) G.Sancho (<tp:taxon-name><tp:taxon-name-part taxon-name-part-type="family">Asteraceae</tp:taxon-name-part></tp:taxon-name>).</p></tp:treatment-sec><tp:treatment-sec sec-type="Conservation" id="SECID0EE3AG"><title>Conservation.</title><p><bold>Chile. Atacama</bold>: Los Huascoaltinos Private Natural Reserve (<xref ref-type="bibr" rid="B33">Peña-Gómez 2005</xref>).</p></tp:treatment-sec><tp:treatment-sec sec-type="material" id="SECID0EQ3AG"><title>Selected specimens examined.</title><p><bold>Chile. Atacama: [Chañaral Province</bold>] El Salvador, <named-content xmlns:xlink="http://www.w3.org/1999/xlink" content-type="dwc:verbatimCoordinates" xlink:type="simple"><named-content content-type="geo-json" specific-use="{&#34;type&#34;:&#34;Point&#34;,&#34;coordinates&#34;:[-69.505369,-26.395147]}" id="NCID0E23AG" xlink:type="simple">26°23'42.53"S, 69°30'19.33"W</named-content></named-content>, 2145 m a.s.l., 25 Nov 2011, <italic>S. Teillier &amp; A. Walkowiak 8128</italic> (CONC); In Cachiyuyo, im Berraquilla-Tal, 800 m a.s.l., 21 Sep 1972, <italic>O. Zoellner 6122</italic> (L); Potrerillos, camino a la mina El Hueso, 31 Oct 1995, <italic>S. Teillier 3697</italic> (SGO); [<bold>Copiapó Province</bold>] Camino de Copiapó al Tranque Lautaro, 14 km antes del tranque, 26 Oct 1965, <italic>M. Ricardi</italic>, <italic>C. Marticorena &amp; O. Matthei 1494</italic> (CONC); In Jorquera Tal, 1500 m a.s.l., 12 Jan 1970, <italic>O. Zoellner 4258</italic> (L); [<bold>Huasco Province</bold>] San Félix, al interior, <named-content xmlns:xlink="http://www.w3.org/1999/xlink" content-type="dwc:verbatimCoordinates" xlink:type="simple"><named-content content-type="geo-json" specific-use="{&#34;type&#34;:&#34;Point&#34;,&#34;coordinates&#34;:[-70.466667,-28.083333]}" id="NCID0ET4AG" xlink:type="simple">28°5'S, 70°28'W</named-content></named-content>, 1250 m a.s.l., 11 Dec 2008, <italic>M. Rosas 6142</italic> (CONC); Vallenar, Alto del Carmen,, ca. 800 m a.s.l., Nov 1923, <italic>E. Werdermann 151</italic> (E, L, SI); Poco al W de El Tránsito, 3 Oct 1997, <italic>M. Muñoz 3831</italic> (SGO); <bold>Coquimbo: [Elqui Province</bold>] A unos 10 km al sur de Vicuña en el camino a Hurtado, 800 m a.s.l., 13 Oct 1940, <italic>G. Looser 4305</italic> (CONC, SGO); Camino entre Vicuña y Hurtado, Hacienda Pangui, 800 m a.s.l., 13 Oct 1940, <italic>G. Looser 4305</italic> (US).</p></tp:treatment-sec><tp:treatment-sec><!--Section generated to contain objects referenced in tp:taxon-treatment.--><fig id="F2" position="float" orientation="portrait"><object-id xmlns:xlink="http://www.w3.org/1999/xlink" content-type="doi" xlink:type="simple">10.3897/phytokeys.154.49615.figure2</object-id><object-id xmlns:xlink="http://www.w3.org/1999/xlink" content-type="arpha" xlink:type="simple">4E13B0C1-4B46-5177-B3E2-CBD071D6BA77</object-id><label>Figure 2.</label><caption><p><bold>A</bold> distribution of <italic><tp:taxon-name><tp:taxon-name-part taxon-name-part-type="genus" reg="Schizanthus">Schizanthus</tp:taxon-name-part> <tp:taxon-name-part taxon-name-part-type="species" reg="lacteus">lacteus</tp:taxon-name-part></tp:taxon-name></italic><bold>B</bold> examples of <italic><tp:taxon-name><tp:taxon-name-part taxon-name-part-type="genus" reg="Schizanthus">S.</tp:taxon-name-part> <tp:taxon-name-part taxon-name-part-type="species" reg="lacteus">lacteus</tp:taxon-name-part></tp:taxon-name></italic> in La Chimba National Reserve <bold>C</bold> Quebrada Peralito <bold>D</bold> Paposo <bold>E</bold> distribution of <italic><tp:taxon-name><tp:taxon-name-part taxon-name-part-type="genus" reg="Schizanthus">Schizanthus</tp:taxon-name-part> <tp:taxon-name-part taxon-name-part-type="species" reg="candidus">candidus</tp:taxon-name-part></tp:taxon-name></italic><bold>F</bold> illustration of <italic><tp:taxon-name><tp:taxon-name-part taxon-name-part-type="genus" reg="Schizanthus">S.</tp:taxon-name-part> <tp:taxon-name-part taxon-name-part-type="species" reg="candidus">candidus</tp:taxon-name-part></tp:taxon-name></italic> published with the description of the species (<xref ref-type="bibr" rid="B23">Lindley 1843</xref>) <bold>G</bold> example of <italic><tp:taxon-name><tp:taxon-name-part taxon-name-part-type="genus" reg="Schizanthus">S.</tp:taxon-name-part> <tp:taxon-name-part taxon-name-part-type="species" reg="candidus">candidus</tp:taxon-name-part></tp:taxon-name></italic> in Quebrada de Carrizal <bold>H</bold> distribution of <italic><tp:taxon-name><tp:taxon-name-part taxon-name-part-type="genus" reg="Schizanthus">Schizanthus</tp:taxon-name-part> <tp:taxon-name-part taxon-name-part-type="species" reg="integrifolius">integrifolius</tp:taxon-name-part></tp:taxon-name></italic><bold>I</bold> examples of <italic><tp:taxon-name><tp:taxon-name-part taxon-name-part-type="genus" reg="Schizanthus">S.</tp:taxon-name-part> <tp:taxon-name-part taxon-name-part-type="species" reg="integrifolius">integrifolius</tp:taxon-name-part></tp:taxon-name></italic> in Embalse Santa Juana <bold>J</bold> Río Cachitos <bold>K</bold> Alto del Carmen. Photos by M.T. Eyzaguirre (<bold>B–D, I, J</bold>), A. Moreira-Muñoz (<bold>G</bold>), S. Moreira (<bold>K</bold>).</p></caption><graphic xmlns:xlink="http://www.w3.org/1999/xlink" xlink:href="phytokeys-154-057-g002.jpg" position="float" orientation="portrait" xlink:type="simple" id="oo_438833.jpg"><uri content-type="original_file" xlink:type="simple">https://binary.pensoft.net/fig/438833</uri></graphic></fig></tp:treatment-sec><ref-list><ref id="B23"><mixed-citation xmlns:xlink="http://www.w3.org/1999/xlink" xlink:type="simple"><person-group><name name-style="western"><surname>Lindley</surname><given-names>J</given-names></name></person-group> (<year>1843</year>) <italic><tp:taxon-name><tp:taxon-name-part taxon-name-part-type="genus">Schizanthus</tp:taxon-name-part> <tp:taxon-name-part taxon-name-part-type="species">candidus</tp:taxon-name-part></tp:taxon-name></italic>. Edwards´s Botanical Register 29: tab. 45.</mixed-citation></ref><ref id="B12"><mixed-citation xmlns:xlink="http://www.w3.org/1999/xlink" xlink:type="simple"><person-group><name name-style="western"><surname>Grau</surname><given-names>J</given-names></name><name name-style="western"><surname>Gronbach</surname><given-names>E</given-names></name></person-group> (<year>1984</year>) <article-title>Untersuchungen zur Variabilität in der Gattung <italic><tp:taxon-name><tp:taxon-name-part taxon-name-part-type="genus">Schizanthus</tp:taxon-name-part></tp:taxon-name></italic> (<tp:taxon-name><tp:taxon-name-part taxon-name-part-type="family">Solanaceae</tp:taxon-name-part></tp:taxon-name>).</article-title><source>Mitteilungen der Botanischen Staatssammlung München</source><volume>20</volume>: <fpage>111</fpage>–<lpage>203</lpage>.</mixed-citation></ref><ref id="B54"><mixed-citation xmlns:xlink="http://www.w3.org/1999/xlink" xlink:type="simple"><person-group><name name-style="western"><surname>Turland</surname><given-names>NJ</given-names></name><name name-style="western"><surname>Wiersema</surname><given-names>JH</given-names></name><name name-style="western"><surname>Barrie</surname><given-names>FR</given-names></name><name name-style="western"><surname>Greuter</surname><given-names>W</given-names></name><name name-style="western"><surname>Hawksworth</surname><given-names>DL</given-names></name><name name-style="western"><surname>Herendeen</surname><given-names>PS</given-names></name><name name-style="western"><surname>Knapp</surname><given-names>S</given-names></name><name name-style="western"><surname>Kusber</surname><given-names>WH</given-names></name><name name-style="western"><surname>Li</surname><given-names>DZ</given-names></name><name name-style="western"><surname>Marhold</surname><given-names>K</given-names></name><name name-style="western"><surname>May</surname><given-names>TW</given-names></name><name name-style="western"><surname>McNeill</surname><given-names>J</given-names></name><name name-style="western"><surname>Monro</surname><given-names>AM</given-names></name><name name-style="western"><surname>Prado</surname><given-names>J</given-names></name><name name-style="western"><surname>Price</surname><given-names>MJ</given-names></name><name name-style="western"><surname>Smith</surname><given-names>GF</given-names></name></person-group> (<year>2018</year>) <source>International Code of Nomenclature for algae, fungi, and plants (Shenzhen Code) adopted by the Nineteenth International Botanical Congress Shenzhen, China, July 2017. Regnum Vegetabile 159.</source><publisher-name>Koeltz Botanical Books</publisher-name>, <publisher-loc>Glashütten</publisher-loc>, <size units="page">322 pp</size>. <ext-link xlink:type="simple" ext-link-type="doi" xlink:href="10.12705/Code.2018">https://doi.org/10.12705/Code.2018</ext-link></mixed-citation></ref><ref id="B33"><mixed-citation xmlns:xlink="http://www.w3.org/1999/xlink" xlink:type="simple"><person-group><name name-style="western"><surname>Peña Gómez</surname><given-names>C</given-names></name></person-group> (<year>2005</year>) Experiencia piloto para la creación de un área silvestre protegida de propiedad privada en Huasco Alto, comuna de Alto del Carmen, III Región de Atacama. Degree Thesis (Geography), Universidad de Chile, Chile. <ext-link xlink:type="simple" ext-link-type="uri" xlink:href="http://www.tesis.uchile.cl/tesis/uchile/2005/pena_c/sources/pena_c.pdf">http://www.tesis.uchile.cl/tesis/uchile/2005/pena_c/sources/pena_c.pdf</ext-link></mixed-citation></ref></ref-list></tp:taxon-treatment>
