# Supplementary material for: Synopsis of Schizanthus Ruiz & Pav. (Solanaceae), a genus endemic to the southern Andes
Source: PhytoKeys. 2020 Aug 4;154:57–102. doi: 10.3897/phytokeys.154.49615 (PMC7419342; doi:10.3897/phytokeys.154.49615)
Supplement: XML Treatment for Schizanthus alpestris [file phytokeys.154.49615-treatment6.xml]

<!DOCTYPE tp:taxon-treatment
  PUBLIC "-//TaxonX//DTD Taxonomic Treatment Publishing DTD v0 20100105//EN" "tax-treatment-NSO.dtd">
<tp:taxon-treatment xmlns:tp="http://www.plazi.org/taxpub"><tp:treatment-meta><kwd-group><label>Taxon classification</label><kwd><named-content xmlns:xlink="http://www.w3.org/1999/xlink" content-type="kingdom">Plantae</named-content></kwd><kwd><named-content xmlns:xlink="http://www.w3.org/1999/xlink" content-type="order">Solanales</named-content></kwd><kwd><named-content xmlns:xlink="http://www.w3.org/1999/xlink" content-type="family">Solanaceae</named-content></kwd></kwd-group><mixed-citation publication-type="journal"><person-group><name><surname>Morales-Fierro</surname><given-names>Vanezza</given-names></name><name><surname>Muñoz-Schick</surname><given-names>Mélica</given-names></name><name><surname>Moreira-Muñoz</surname><given-names>Andrés</given-names></name></person-group><article-title>Synopsis of <italic><tp:taxon-name><tp:taxon-name-part taxon-name-part-type="genus" reg="Schizanthus">Schizanthus</tp:taxon-name-part></tp:taxon-name></italic> Ruiz &amp; Pav. (<tp:taxon-name><tp:taxon-name-part taxon-name-part-type="family">Solanaceae</tp:taxon-name-part></tp:taxon-name>), a genus endemic to the southern Andes</article-title><source>PhytoKeys</source><day>04</day><month>8</month><year>2020</year><volume>154</volume><fpage>57</fpage><lpage>102</lpage><pub-id pub-id-type="doi">10.3897/phytokeys.154.49615</pub-id></mixed-citation></tp:treatment-meta><tp:nomenclature><label>5.</label><tp:taxon-name><object-id xmlns:xlink="http://www.w3.org/1999/xlink" content-type="arpha" xlink:type="simple">CB16B057-1C95-5E14-ADB3-90D8F22296D0</object-id>
            <tp:taxon-name-part taxon-name-part-type="genus" reg="Schizanthus">Schizanthus</tp:taxon-name-part>
            <tp:taxon-name-part taxon-name-part-type="species" reg="alpestris">alpestris</tp:taxon-name-part>
          </tp:taxon-name><tp:taxon-authority>Poepp., Not. Natur- Heilk. 23: 291. 1829</tp:taxon-authority><xref ref-type="fig" rid="F3">Fig. 3A–D</xref><tp:nomenclature-citation-list><tp:nomenclature-citation><tp:taxon-name>
                <tp:taxon-name-part taxon-name-part-type="genus" reg="Schizanthus">Schizanthus</tp:taxon-name-part> <tp:taxon-name-part taxon-name-part-type="species" reg="alpestris">alpestris</tp:taxon-name-part></tp:taxon-name><comment>Poepp. ex Benth., Prodr. [A.P. de Candolle] 10: 202. 1846. nom. illeg. superfl.</comment></tp:nomenclature-citation><tp:nomenclature-citation><tp:taxon-name>
                <tp:taxon-name-part taxon-name-part-type="genus" reg="Schizanthus">Schizanthus</tp:taxon-name-part> <tp:taxon-name-part taxon-name-part-type="species" reg="alpestris">alpestris</tp:taxon-name-part> <tp:taxon-name-part taxon-name-part-type="infraspecific-rank">var.</tp:taxon-name-part> <tp:taxon-name-part taxon-name-part-type="variety" reg="glanduliferus">glanduliferus</tp:taxon-name-part></tp:taxon-name><comment>Phil., Linnaea 33(2): 214. 1864, as “<italic>glandulifera</italic>”.</comment></tp:nomenclature-citation><tp:nomenclature-citation><tp:taxon-name>
                <tp:taxon-name-part taxon-name-part-type="genus" reg="Schizanthus">Schizanthus</tp:taxon-name-part> <tp:taxon-name-part taxon-name-part-type="species" reg="angustifolius">angustifolius</tp:taxon-name-part></tp:taxon-name><comment>Phil., Anal. Univ. Chile 91: 119. 1895.</comment></tp:nomenclature-citation><tp:nomenclature-citation><tp:taxon-name>
                <tp:taxon-name-part taxon-name-part-type="genus" reg="Schizanthus">Schizanthus</tp:taxon-name-part> <tp:taxon-name-part taxon-name-part-type="species" reg="glanduliferus">glanduliferus</tp:taxon-name-part></tp:taxon-name><comment>Phil., Anal. Univ. Chile 91: 120. 1895.</comment></tp:nomenclature-citation><tp:nomenclature-citation><tp:taxon-name>
                <tp:taxon-name-part taxon-name-part-type="genus" reg="Schizanthus">Schizanthus</tp:taxon-name-part> <tp:taxon-name-part taxon-name-part-type="species" reg="laciniosus">laciniosus</tp:taxon-name-part></tp:taxon-name><comment>Phil., Anal. Univ. Chile 91: 125. 1895.</comment></tp:nomenclature-citation></tp:nomenclature-citation-list></tp:nomenclature><tp:treatment-sec sec-type="material" id="SECID0EUBBG"><title>Type.</title><p>Chile. Valparaíso: Rarius in glareosis ad confluentes Rio Colorado et Rio Chille, Dec, <italic>E. Poeppig 2</italic> [12, Diar. 562] (lectotype designated here: HAL! [135744]; isolectotypes: B [destroyed, F! neg. 3057], P! [P00477033]).</p></tp:treatment-sec><tp:treatment-sec sec-type="Taxonomic notes" id="SECID0E3BBG"><title>Taxonomic notes.</title><p><xref ref-type="bibr" rid="B12">Grau and Gronbach (1984</xref>: 147) erroneously accepted as the first valid publication of this species that of <xref ref-type="bibr" rid="B3">Bentham (1846)</xref>. Consequently, they chose as a type a specimen from G-DC, linking it to the original publication. Regarding this matter, it is important to say that we have not seen this specimen, as it is not available at Global Plants JSTOR (<ext-link xmlns:xlink="http://www.w3.org/1999/xlink" xlink:type="simple" ext-link-type="uri" xlink:href="https://plants.jstor.org/">https://plants.jstor.org/</ext-link>) or at the herbarium catalogue of the institution (<ext-link xmlns:xlink="http://www.w3.org/1999/xlink" xlink:type="simple" ext-link-type="uri" xlink:href="http://www.ville-ge.ch/musinfo/bd/cjb/chg/">http://www.ville-ge.ch/musinfo/bd/cjb/chg/</ext-link>). <italic><tp:taxon-name><tp:taxon-name-part taxon-name-part-type="genus" reg="Schizanthus">Schizanthus</tp:taxon-name-part> <tp:taxon-name-part taxon-name-part-type="species" reg="alpestris">alpestris</tp:taxon-name-part></tp:taxon-name></italic> was described and validly published almost 20 years earlier by <xref ref-type="bibr" rid="B37">Poeppig (1829)</xref>. Hence, the type cited by <xref ref-type="bibr" rid="B12">Grau and Gronbach (1984)</xref> is not that of Poeppig’s name.</p><p><xref ref-type="bibr" rid="B37">Poeppig (1829)</xref> does not mention a type specimen or a specific area of collection, but the title of his work refers to collections made at Río Colorado in the Andes of Chile and being gathered by him on 24<sup>th</sup> of December of 1827. We have found two specimens that can be related to this trip, but none of them are part of the Poeppig herbaria at W or at B and LE, where his samples were distributed by G. Kunze (<xref ref-type="bibr" rid="B50">Stafleu and Cowan 1983</xref>). However, the sheets at HAL [135744] and P [P00477033] have a printed label, where the original publication is mentioned (Not. XXIII); these were distributed after Poeppig described the species. Hence, we think these samples are part of the material used in the description, and thus original material. As no holotype is mentioned in the description and we found two specimens referring to the same collection, a lectotypification is made here. Our selection of the lectotype was based on the best-preserved specimen that shows the morphological characters of the species and the full locality data. According to the printed label on the specimens, the material was collected at the confluence of the rivers Colorado and Chille. The latter corresponds to an old name for the Aconcagua River (<xref ref-type="bibr" rid="B39">Risopatrón 1924</xref>), area which agrees with the currently known distribution of the species.</p><p>A further two specimens collected by Poeppig were not considered as type material because of the following reasons: the locality cited on the specimen at P [P00477034] is insufficient to be linked to the protologue (“<italic>Chile boreal. Andes.</italic>”). On the other hand, the specimen at F [875198] has two labels: one of them contains the locality and date of collection (“<italic>Andes de Sa. Rosa. Chile. 1828</italic>”), data which do not agree the protologue. A second label refers to two different numbers given to the species on Poeppig’s diary (“<italic>N° 12. <tp:taxon-name><tp:taxon-name-part taxon-name-part-type="genus" reg="Schizanthus">Schizanthus</tp:taxon-name-part> <tp:taxon-name-part taxon-name-part-type="species" reg="alpestris">alpestris</tp:taxon-name-part></tp:taxon-name> Pg. Diar. 562. A.</italic>”). Those numbers are not to be associated to numbers of collection, which is different.</p></tp:treatment-sec><tp:treatment-sec sec-type="key" id="SECID0EKEBG"><title>Key characters.</title><p>Delicate small flowers (14–18 mm long, 14–16 mm wide), external portion of the corolla lavender or lilac, upper middle corolla lobe narrowly oblong, with a bilobed apex, sometimes these lobes a little divided.</p></tp:treatment-sec><tp:treatment-sec sec-type="distribution" id="SECID0EPEBG"><title>Distribution.</title><p>Endemic to Chile, between the Regions of Atacama (Province of Huasco, 28°50' lat. S) and Valparaíso (Province of Los Andes, 32°50' lat. S). 180–2800 m a.s.l.</p></tp:treatment-sec><tp:treatment-sec sec-type="habitat" id="SECID0EUEBG"><title>Habitat.</title><p><italic><tp:taxon-name><tp:taxon-name-part taxon-name-part-type="genus" reg="Schizanthus">Schizanthus</tp:taxon-name-part> <tp:taxon-name-part taxon-name-part-type="species" reg="alpestris">alpestris</tp:taxon-name-part></tp:taxon-name></italic> is abundant on stony hillsides, along railroads, roadsides, and watercourses; among rocks over loose soil. It has also been found in rocky areas, where it seems to be scarce. In these rocky areas, it grows with <italic><tp:taxon-name><tp:taxon-name-part taxon-name-part-type="genus" reg="Puya">Puya</tp:taxon-name-part></tp:taxon-name></italic> sp. (<tp:taxon-name><tp:taxon-name-part taxon-name-part-type="family">Bromeliaceae</tp:taxon-name-part></tp:taxon-name>), <italic><tp:taxon-name><tp:taxon-name-part taxon-name-part-type="genus" reg="Flourensia">Flourensia</tp:taxon-name-part> <tp:taxon-name-part taxon-name-part-type="species" reg="thurifera">thurifera</tp:taxon-name-part></tp:taxon-name></italic> DC. (<tp:taxon-name><tp:taxon-name-part taxon-name-part-type="family">Asteraceae</tp:taxon-name-part></tp:taxon-name>), <italic><tp:taxon-name><tp:taxon-name-part taxon-name-part-type="genus" reg="Echinopsis">Echinopsis</tp:taxon-name-part> <tp:taxon-name-part taxon-name-part-type="species" reg="chiloensis">chiloensis</tp:taxon-name-part></tp:taxon-name></italic> (Colla) H.Friedrich and G.D.Rowley (<tp:taxon-name><tp:taxon-name-part taxon-name-part-type="family">Cactaceae</tp:taxon-name-part></tp:taxon-name>) and <italic><tp:taxon-name><tp:taxon-name-part taxon-name-part-type="genus" reg="Proustia">Proustia</tp:taxon-name-part> <tp:taxon-name-part taxon-name-part-type="species" reg="cuneifolia">cuneifolia</tp:taxon-name-part></tp:taxon-name></italic> D.Don (<tp:taxon-name><tp:taxon-name-part taxon-name-part-type="family">Asteraceae</tp:taxon-name-part></tp:taxon-name>).</p></tp:treatment-sec><tp:treatment-sec sec-type="Conservation" id="SECID0EBHBG"><title>Conservation.</title><p><bold>Chile. Coquimbo</bold>: Las Chinchillas National Reserve.</p></tp:treatment-sec><tp:treatment-sec sec-type="material" id="SECID0EJHBG"><title>Selected specimens examined.</title><p><bold>Chile. Atacama: [Huasco Province</bold>] Incahuasi, 25 kms al sur, 10 Oct 1958, <italic>M. Ricardi &amp; C. Marticorena 4902/1287</italic> (CONC); Norte entrada de Los Cristales, cuesta ruta 5 entre Vallenar y llanos La Higuera, en ladera rocosa del cerro, <named-content xmlns:xlink="http://www.w3.org/1999/xlink" content-type="dwc:verbatimCoordinates" xlink:type="simple"><named-content content-type="geo-json" specific-use="{&#34;type&#34;:&#34;Point&#34;,&#34;coordinates&#34;:[-70.999417,-29.155139]}" id="NCID0EWHBG" xlink:type="simple">29°9'18.5"S, 70°59'57.9"W</named-content></named-content>, 1010 m a.s.l., 8 Oct 2008, <italic>M. Muñoz 5049</italic> (SGO); <bold>Coquimbo: [Elqui Province</bold>] Camino Paihuano – Rivadavia, 840 m a.s.l., 28 Sep 1948, <italic>F. Behn s.n.</italic> (CONC); Camino de Marquesa a Condoriaco, 3 kms antes de Talcuna, 500 m a.s.l., 18 Oct 1971, <italic>C. Marticorena</italic>, <italic>R. Rodríguez &amp; E. Weldt 1514</italic> (F); Cuesta de Andacollo, en mitad de la cuesta, 16 Sep 1957, <italic>C. Muñoz 4281</italic> (SGO); [<bold>Limarí Province</bold>] Camino al Embalse de La Laguna, a 16 km del Embalse, 2500 m a.s.l., 5 Feb 1963, <italic>M. Ricardi</italic>, <italic>C. Marticorena &amp; O. Matthei 730</italic> (CONC); Pulpica, <named-content xmlns:xlink="http://www.w3.org/1999/xlink" content-type="dwc:verbatimCoordinates" xlink:type="simple"><named-content content-type="geo-json" specific-use="{&#34;type&#34;:&#34;Point&#34;,&#34;coordinates&#34;:[-70.766667,-30.883333]}" id="NCID0EQIBG" xlink:type="simple">30°53'S, 70°46'W</named-content></named-content>, 9 Mar 2008, <italic>Fundación Philippi 366</italic> (SGO); Combarbalá, 1000 m a.s.l., Sep 1936, <italic>C. Grandjot s.n.</italic> (SI); [<bold>Choapa Province</bold>] Cerro Gonzalo, cara N y W, <named-content xmlns:xlink="http://www.w3.org/1999/xlink" content-type="dwc:verbatimCoordinates" xlink:type="simple"><named-content content-type="geo-json" specific-use="{&#34;type&#34;:&#34;Point&#34;,&#34;coordinates&#34;:[-71.100000,-32.016667]}" id="NCID0E5IBG" xlink:type="simple">32°1'S, 71°6'W</named-content></named-content>, 1740 m a.s.l., 5 Dec 2006, <italic>M. Rosas &amp; M. Acosta 4294</italic> (CONC); Cuesta El Espino, <named-content xmlns:xlink="http://www.w3.org/1999/xlink" content-type="dwc:verbatimCoordinates" xlink:type="simple"><named-content content-type="geo-json" specific-use="{&#34;type&#34;:&#34;Point&#34;,&#34;coordinates&#34;:[-71.097694,-31.360889]}" id="NCID0EIJBG" xlink:type="simple">31°21'39.2"S, 71°5'51.7"W</named-content></named-content>, 1260 m a.s.l., 9 Oct 2004, <italic>M. Muñoz 4473</italic> (SGO); <bold>Valparaíso: [Petorca Province</bold>] Petorca – Quebrada El Durazno, <named-content xmlns:xlink="http://www.w3.org/1999/xlink" content-type="dwc:verbatimCoordinates" xlink:type="simple"><named-content content-type="geo-json" specific-use="{&#34;type&#34;:&#34;Point&#34;,&#34;coordinates&#34;:[-71.012419,-32.202106]}" id="NCID0EUJBG" xlink:type="simple">32°12'7.58"S, 71°0'44.71"W</named-content></named-content>, 1490 m a.s.l., 7 Nov 2017, <italic>J. Macaya</italic>, <italic>S. Teillier</italic>, <italic>P. Novoa &amp; O. Fernández 370</italic> (CONC); In Chincolco, 1500 m a.s.l., 28 Dec 1972, <italic>O. Zoellner 6741</italic> (L); Las Tasas, Cajón del Pedernal, 23 Aug 1894, <italic>P. Germain s.n.</italic> (SGO); [<bold>Quillota Province</bold>] Cerro Caquis, ca. 15 km east of Melon, 1800 m a.s.l., 14 Dec 1938, <italic>J.L. Morrison 16879</italic> (SI); Cordillera El Melón, subida al cerro Mosco Verde, cerca cumbre, <named-content xmlns:xlink="http://www.w3.org/1999/xlink" content-type="dwc:verbatimCoordinates" xlink:type="simple"><named-content content-type="geo-json" specific-use="{&#34;type&#34;:&#34;Point&#34;,&#34;coordinates&#34;:[-71.047222,-32.651667]}" id="NCID0EKKBG" xlink:type="simple">32°39'6"S, 71°2'50"W</named-content></named-content>, 2049 m a.s.l., 18 Jan 2011, <italic>A. Moreira 1423</italic> (SGO); [<bold>San Felipe Province</bold>] En el cerro Orolongo bei San Felipe, 2000 m a.s.l., 19 Nov 1972, <italic>O. Zoellner 6210</italic> (L); [<bold>Los Andes Province</bold>] Aconcagua, Los Maitenes (Río Colorado), 2000 m a.s.l., 18 Nov 1970, <italic>O. Zoellner 4434</italic> (CONC); In Maitenes bei Río Colorado, 2200 m a.s.l., 18 Nov 1970, <italic>O. Zoellner 4462</italic> (L).</p></tp:treatment-sec><tp:treatment-sec><!--Section generated to contain objects referenced in tp:taxon-treatment.--><fig id="F3" position="float" orientation="portrait"><object-id xmlns:xlink="http://www.w3.org/1999/xlink" content-type="doi" xlink:type="simple">10.3897/phytokeys.154.49615.figure3</object-id><object-id xmlns:xlink="http://www.w3.org/1999/xlink" content-type="arpha" xlink:type="simple">D52D1AE5-FF4B-56C5-86B0-07E4E8951DF8</object-id><label>Figure 3.</label><caption><p><bold>A</bold> distribution of <italic><tp:taxon-name><tp:taxon-name-part taxon-name-part-type="genus" reg="Schizanthus">Schizanthus</tp:taxon-name-part> <tp:taxon-name-part taxon-name-part-type="species" reg="alpestris">alpestris</tp:taxon-name-part></tp:taxon-name></italic><bold>B</bold> examples of <italic><tp:taxon-name><tp:taxon-name-part taxon-name-part-type="genus" reg="Schizanthus">S.</tp:taxon-name-part> <tp:taxon-name-part taxon-name-part-type="species" reg="alpestris">alpestris</tp:taxon-name-part></tp:taxon-name></italic> in Cuesta Pajonales <bold>C</bold> Cordillera El Melón <bold>D</bold> Las Chinchillas National Reserve <bold>E</bold> distribution of <italic><tp:taxon-name><tp:taxon-name-part taxon-name-part-type="genus" reg="Schizanthus">Schizanthus</tp:taxon-name-part> <tp:taxon-name-part taxon-name-part-type="species" reg="laetus">laetus</tp:taxon-name-part></tp:taxon-name></italic><bold>F</bold> examples of <italic><tp:taxon-name><tp:taxon-name-part taxon-name-part-type="genus" reg="Schizanthus">S.</tp:taxon-name-part> <tp:taxon-name-part taxon-name-part-type="species" reg="laetus">laetus</tp:taxon-name-part></tp:taxon-name></italic> in Quebrada Los Yales <bold>G</bold> Quebrada Peralito <bold>H</bold> Taltal <bold>I</bold> distribution of <italic><tp:taxon-name><tp:taxon-name-part taxon-name-part-type="genus" reg="Schizanthus">Schizanthus</tp:taxon-name-part> <tp:taxon-name-part taxon-name-part-type="species" reg="pinnatus">pinnatus</tp:taxon-name-part></tp:taxon-name></italic><bold>J</bold> illustration of <italic><tp:taxon-name><tp:taxon-name-part taxon-name-part-type="genus" reg="Schizanthus">S.</tp:taxon-name-part> <tp:taxon-name-part taxon-name-part-type="species" reg="pinnatus">pinnatus</tp:taxon-name-part></tp:taxon-name></italic> published with the description of the species (<xref ref-type="bibr" rid="B45">Ruiz and Pavón 1798</xref>) <bold>K</bold> examples of <italic><tp:taxon-name><tp:taxon-name-part taxon-name-part-type="genus" reg="Schizanthus">S.</tp:taxon-name-part> <tp:taxon-name-part taxon-name-part-type="species" reg="pinnatus">pinnatus</tp:taxon-name-part></tp:taxon-name></italic> on road from Los Angeles to Antuco <bold>L</bold> Cerro Poqui. Photos by A Moreira-Muñoz (<bold>B–D</bold>), M.T. Eyzaguirre (<bold>F, G, L</bold>), M. Aldunate (<bold>H</bold>), S. Moreira (<bold>K</bold>).</p></caption><graphic xmlns:xlink="http://www.w3.org/1999/xlink" xlink:href="phytokeys-154-057-g003.jpg" position="float" orientation="portrait" xlink:type="simple" id="oo_438834.jpg"><uri content-type="original_file" xlink:type="simple">https://binary.pensoft.net/fig/438834</uri></graphic></fig></tp:treatment-sec><ref-list><ref id="B45"><mixed-citation xmlns:xlink="http://www.w3.org/1999/xlink" xlink:type="simple"><person-group><name name-style="western"><surname>Ruiz</surname><given-names>H</given-names></name><name name-style="western"><surname>Pavón</surname><given-names>JA</given-names></name></person-group> (<year>1798</year>) Flora Peruviana, et Chilensis I. Gabrielis de Sancha, Madrid I–VI: 1–78.</mixed-citation></ref><ref id="B12"><mixed-citation xmlns:xlink="http://www.w3.org/1999/xlink" xlink:type="simple"><person-group><name name-style="western"><surname>Grau</surname><given-names>J</given-names></name><name name-style="western"><surname>Gronbach</surname><given-names>E</given-names></name></person-group> (<year>1984</year>) <article-title>Untersuchungen zur Variabilität in der Gattung <italic><tp:taxon-name><tp:taxon-name-part taxon-name-part-type="genus">Schizanthus</tp:taxon-name-part></tp:taxon-name></italic> (<tp:taxon-name><tp:taxon-name-part taxon-name-part-type="family">Solanaceae</tp:taxon-name-part></tp:taxon-name>).</article-title><source>Mitteilungen der Botanischen Staatssammlung München</source><volume>20</volume>: <fpage>111</fpage>–<lpage>203</lpage>.</mixed-citation></ref><ref id="B3"><mixed-citation xmlns:xlink="http://www.w3.org/1999/xlink" xlink:type="simple"><person-group><name name-style="western"><surname>Bentham</surname><given-names>G</given-names></name></person-group> (<year>1846</year>) <article-title><tp:taxon-name><tp:taxon-name-part taxon-name-part-type="family">Scrophulariaceae</tp:taxon-name-part></tp:taxon-name>.</article-title> In: <person-group><name name-style="western"><surname>de Candolle</surname><given-names>AP</given-names></name></person-group> (<role>Ed.</role>) <issue-title>Prodromus Systematis Naturalis Regni Vegetabilis 10.</issue-title><source>V. Masson, Paris</source>, <fpage>186</fpage>–<lpage>586</lpage>.</mixed-citation></ref><ref id="B37"><mixed-citation xmlns:xlink="http://www.w3.org/1999/xlink" xlink:type="simple"><person-group><name name-style="western"><surname>Poeppig</surname><given-names>E</given-names></name></person-group> (<year>1829</year>) <article-title>Edreiben des jekt in Chile reifenben Srn. Dr. Pöppig.</article-title><source>Notizen aus dem Gebiete der Natur-und Heikunde</source><volume>503</volume>: <fpage>289</fpage>–<lpage>293</lpage>.</mixed-citation></ref><ref id="B50"><mixed-citation xmlns:xlink="http://www.w3.org/1999/xlink" xlink:type="simple"><person-group><name name-style="western"><surname>Stafleu</surname><given-names>FA</given-names></name><name name-style="western"><surname>Cowan</surname><given-names>RS</given-names></name></person-group> (<year>1983</year>) <source>Taxonomic Literature. A selective guide to botanical publications and collections with dates, commentaries and types (2<sup>nd</sup> ed.). Volume IV: P-Sak. Bohn, Scheltema &amp; Holkema, Utrecht &amp; dr. W Junk b.v.</source><publisher-name>, Publisher</publisher-name>, <publisher-loc>The Hague/Boston</publisher-loc>, <size units="page">1214 pp</size>.</mixed-citation></ref><ref id="B39"><mixed-citation xmlns:xlink="http://www.w3.org/1999/xlink" xlink:type="simple"><person-group><name name-style="western"><surname>Risopatrón</surname><given-names>L</given-names></name></person-group> (<year>1924</year>) <source>Diccionario Jeográfico de Chile.</source><publisher-name>Imprenta Universitaria</publisher-name>, <publisher-loc>Santiago de Chile</publisher-loc>, <size units="page">958 pp</size>.</mixed-citation></ref></ref-list></tp:taxon-treatment>
