# Supplementary material for: Synopsis of Schizanthus Ruiz & Pav. (Solanaceae), a genus endemic to the southern Andes
Source: PhytoKeys. 2020 Aug 4;154:57–102. doi: 10.3897/phytokeys.154.49615 (PMC7419342; doi:10.3897/phytokeys.154.49615)
Supplement: XML Treatment for Schizanthus laetus [file phytokeys.154.49615-treatment7.xml]

<!DOCTYPE tp:taxon-treatment
  PUBLIC "-//TaxonX//DTD Taxonomic Treatment Publishing DTD v0 20100105//EN" "tax-treatment-NSO.dtd">
<tp:taxon-treatment xmlns:tp="http://www.plazi.org/taxpub"><tp:treatment-meta><kwd-group><label>Taxon classification</label><kwd><named-content xmlns:xlink="http://www.w3.org/1999/xlink" content-type="kingdom">Plantae</named-content></kwd><kwd><named-content xmlns:xlink="http://www.w3.org/1999/xlink" content-type="order">Solanales</named-content></kwd><kwd><named-content xmlns:xlink="http://www.w3.org/1999/xlink" content-type="family">Solanaceae</named-content></kwd></kwd-group><mixed-citation publication-type="journal"><person-group><name><surname>Morales-Fierro</surname><given-names>Vanezza</given-names></name><name><surname>Muñoz-Schick</surname><given-names>Mélica</given-names></name><name><surname>Moreira-Muñoz</surname><given-names>Andrés</given-names></name></person-group><article-title>Synopsis of <italic><tp:taxon-name><tp:taxon-name-part taxon-name-part-type="genus" reg="Schizanthus">Schizanthus</tp:taxon-name-part></tp:taxon-name></italic> Ruiz &amp; Pav. (<tp:taxon-name><tp:taxon-name-part taxon-name-part-type="family">Solanaceae</tp:taxon-name-part></tp:taxon-name>), a genus endemic to the southern Andes</article-title><source>PhytoKeys</source><day>04</day><month>8</month><year>2020</year><volume>154</volume><fpage>57</fpage><lpage>102</lpage><pub-id pub-id-type="doi">10.3897/phytokeys.154.49615</pub-id></mixed-citation></tp:treatment-meta><tp:nomenclature><label>6.</label><tp:taxon-name><object-id xmlns:xlink="http://www.w3.org/1999/xlink" content-type="arpha" xlink:type="simple">F238C5E2-E1B6-5053-AD3B-1B93337A7902</object-id>
            <tp:taxon-name-part taxon-name-part-type="genus" reg="Schizanthus">Schizanthus</tp:taxon-name-part>
            <tp:taxon-name-part taxon-name-part-type="species" reg="laetus">laetus</tp:taxon-name-part>
          </tp:taxon-name><tp:taxon-authority>Phil., Fl. Atacam.: 45. 1860</tp:taxon-authority><xref ref-type="fig" rid="F3">Fig. 3E–H</xref><tp:nomenclature-citation-list><tp:nomenclature-citation><tp:taxon-name>
                <tp:taxon-name-part taxon-name-part-type="genus" reg="Schizanthus">Schizanthus</tp:taxon-name-part> <tp:taxon-name-part taxon-name-part-type="species" reg="fallax">fallax</tp:taxon-name-part></tp:taxon-name><comment>I.M.Johnst., Contr. Gray Herb. 85: 160. 1929.</comment></tp:nomenclature-citation></tp:nomenclature-citation-list></tp:nomenclature><tp:treatment-sec sec-type="material" id="SECID0ERMBG"><title>Type.</title><p>Chile. Antofagasta: Cachinal, <italic>R.A. Philippi s.n</italic>. (lectotype designated by <xref ref-type="bibr" rid="B12">Grau and Gronbach 1984</xref>, pg. 146 [as type]: SGO! [SGO000004526 acc. #055389]).</p></tp:treatment-sec><tp:treatment-sec sec-type="Taxonomic notes" id="SECID0E4MBG"><title>Taxonomic notes.</title><p><xref ref-type="bibr" rid="B19">Johnston (1929)</xref> characterised <italic><tp:taxon-name><tp:taxon-name-part taxon-name-part-type="genus" reg="Schizanthus">S.</tp:taxon-name-part> <tp:taxon-name-part taxon-name-part-type="species" reg="fallax">fallax</tp:taxon-name-part></tp:taxon-name></italic> as representing the northern-most distribution of the genus and having the upper lateral lobes of the corolla larger and not deeply lobed as in <italic><tp:taxon-name><tp:taxon-name-part taxon-name-part-type="genus" reg="Schizanthus">S.</tp:taxon-name-part> <tp:taxon-name-part taxon-name-part-type="species" reg="laetus">laetus</tp:taxon-name-part></tp:taxon-name></italic>. <xref ref-type="bibr" rid="B12">Grau and Gronbach (1984</xref>: 146) considered the characters of <italic><tp:taxon-name><tp:taxon-name-part taxon-name-part-type="genus" reg="Schizanthus">S.</tp:taxon-name-part> <tp:taxon-name-part taxon-name-part-type="species" reg="fallax">fallax</tp:taxon-name-part></tp:taxon-name></italic> as part of the variability and their broad concept of <italic><tp:taxon-name><tp:taxon-name-part taxon-name-part-type="genus" reg="Schizanthus">S.</tp:taxon-name-part> <tp:taxon-name-part taxon-name-part-type="species" reg="laetus">laetus</tp:taxon-name-part></tp:taxon-name></italic>, citing the name by <xref ref-type="bibr" rid="B19">Johnston (1929)</xref> as a synonym. We have revised the type material of <italic><tp:taxon-name><tp:taxon-name-part taxon-name-part-type="genus" reg="Schizanthus">S.</tp:taxon-name-part> <tp:taxon-name-part taxon-name-part-type="species" reg="fallax">fallax</tp:taxon-name-part></tp:taxon-name></italic> through Global Plants JSTOR (<ext-link xmlns:xlink="http://www.w3.org/1999/xlink" xlink:type="simple" ext-link-type="uri" xlink:href="https://plants.jstor.org/">https://plants.jstor.org/</ext-link>) (Chile. Antofagasta: Tocopilla, steep hillside ca. 6 km. north of port and about opposite Caleta Duendes, 18 Oct 1925, <italic>I.M. Johnston 3626</italic> (holotype: GH! [00077406]; isotypes: F! [F0073042F acc. #625799], K! [K000585355, photo at IND! [IND-0107172]], S! [acc. #S04-3140], US! [00028096 acc. #1473978]). Some of these specimens suggest that <italic><tp:taxon-name><tp:taxon-name-part taxon-name-part-type="genus" reg="Schizanthus">S.</tp:taxon-name-part> <tp:taxon-name-part taxon-name-part-type="species" reg="fallax">fallax</tp:taxon-name-part></tp:taxon-name></italic> may represent a distinct species, but we do not have access to additional material and prefer to maintain the synonymy pending further study.</p></tp:treatment-sec><tp:treatment-sec sec-type="key" id="SECID0EYPBG"><title>Key characters.</title><p>Flowers dark violet or paler, upper middle lobe without a distinctive yellow area, but white and dotted with dark spots at the base. Lower lip of the corolla of similar length as the upper lip.</p></tp:treatment-sec><tp:treatment-sec sec-type="distribution" id="SECID0E4PBG"><title>Distribution.</title><p>Endemic to Chile, in the coast of the Regions of Tarapacá (Province of Iquique, 20°40' lat. S) and Antofagasta (Province of Antofagasta, 26°0' lat. S). 20–900 m a.s.l.</p></tp:treatment-sec><tp:treatment-sec sec-type="habitat" id="SECID0ECQBG"><title>Habitat.</title><p><italic><tp:taxon-name><tp:taxon-name-part taxon-name-part-type="genus" reg="Schizanthus">Schizanthus</tp:taxon-name-part> <tp:taxon-name-part taxon-name-part-type="species" reg="laetus">laetus</tp:taxon-name-part></tp:taxon-name></italic> grows in the fog (camanchaca) zone, on steep hillsides, in watercourse and alluvial fans; between rocks and in sandy and gravel soil (coarse sand). Within these places, it prefers wet areas with organic material. Forms part of Lomas vegetation where it can be associated with <italic><tp:taxon-name><tp:taxon-name-part taxon-name-part-type="genus" reg="Echinopsis">Echinopsis</tp:taxon-name-part> <tp:taxon-name-part taxon-name-part-type="species" reg="deserticola">deserticola</tp:taxon-name-part></tp:taxon-name></italic> (Werderm.) H.Friedrich and G.D.Rowley (<tp:taxon-name><tp:taxon-name-part taxon-name-part-type="family">Cactaceae</tp:taxon-name-part></tp:taxon-name>) and <italic><tp:taxon-name><tp:taxon-name-part taxon-name-part-type="genus" reg="Euphorbia">Euphorbia</tp:taxon-name-part> <tp:taxon-name-part taxon-name-part-type="species" reg="lactiflua">lactiflua</tp:taxon-name-part></tp:taxon-name></italic> Phil. (<tp:taxon-name><tp:taxon-name-part taxon-name-part-type="family">Euphorbiaceae</tp:taxon-name-part></tp:taxon-name>).</p></tp:treatment-sec><tp:treatment-sec sec-type="Conservation" id="SECID0ETRBG"><title>Conservation.</title><p><bold>Chile. Antofagasta</bold>: Paposo Norte Natural Monument, Pan de Azúcar National Park (<xref ref-type="bibr" rid="B46">Rundel et al. 1996</xref>).</p></tp:treatment-sec><tp:treatment-sec sec-type="material" id="SECID0E6RBG"><title>Selected specimens examined.</title><p><bold>Chile. Tarapacá: [Iquique Province</bold>] Camino Iquique a Patillos, cumbres de los cerros frente al km 22, 17 Oct 1965, <italic>M. Ricardi</italic>, <italic>C. Marticorena &amp; O. Matthei 1343</italic> (CONC); Alto Punta Lobos, <named-content xmlns:xlink="http://www.w3.org/1999/xlink" content-type="dwc:verbatimCoordinates" xlink:type="simple"><named-content content-type="geo-json" specific-use="{&#34;type&#34;:&#34;Point&#34;,&#34;coordinates&#34;:[-70.150000,-21.033333]}" id="NCID0EOSBG" xlink:type="simple">21°2'S, 70°9'W</named-content></named-content>, 430 m a.s.l., 1 Nov 1997, <italic>R. Pinto s.n.</italic> (SGO); <bold>Antofagasta: [Tocopilla Province</bold>] Tocopilla, steep hillside ca. 6 km north of port and approximately opposite Caleta Duendes, 18 Oct 1925, <italic>I.M. Johnston 3626</italic> (F, GH, IND, K, US); 1 km al N de la Planta Mantos de La Luna, a lo largo de la ruta costanera, ca. 5 km al N de caleta Buena, <named-content xmlns:xlink="http://www.w3.org/1999/xlink" content-type="dwc:verbatimCoordinates" xlink:type="simple"><named-content content-type="geo-json" specific-use="{&#34;type&#34;:&#34;Point&#34;,&#34;coordinates&#34;:[-70.236944,-22.374167]}" id="NCID0E3SBG" xlink:type="simple">22°22'27"S, 70°13'73"W</named-content></named-content>, 150–300 m a.s.l., 18 Oct 2002, <italic>J.V. Schneider &amp; M.L. Huertas 2851</italic> (CONC); Cobija, Quebrada Aguada Cañas, 500–800 m a.s.l., 4 Dec 1949, <italic>W. Biese 3080</italic> (SGO); [<bold>Antofagasta Province</bold>] Quebrada de Miguel Díaz, en Punta Miguel Díaz, suelo arenoso, ca. 350 m a.s.l., 12 Oct 1941, <italic>E. Pisano &amp; R. Bravo 453</italic> (CONC); Quebrada Miguel Díaz, en Punta Miguel Díaz, 350 m a.s.l., 12 Oct 1941, <italic>E. Pisano &amp; R. Bravo 453</italic> (SGO); Quebrada Guanillo (10 km al N del Cachinal de la costa), 50–500 m a.s.l., 14 Dec 1949, <italic>W. Biese 3303</italic> (SGO); Paposo, entrada a la Qda. Los Peralitos, <named-content xmlns:xlink="http://www.w3.org/1999/xlink" content-type="dwc:verbatimCoordinates" xlink:type="simple"><named-content content-type="geo-json" specific-use="{&#34;type&#34;:&#34;Point&#34;,&#34;coordinates&#34;:[-70.441750,-25.032500]}" id="NCID0EQTBG" xlink:type="simple">25°1'57"S, 70°26'30.3"W</named-content></named-content>, 490 m a.s.l., 30 Sep 2005, <italic>M. Muñoz 4606</italic> (SGO).</p></tp:treatment-sec><tp:treatment-sec><!--Section generated to contain objects referenced in tp:taxon-treatment.--><fig id="F3" position="float" orientation="portrait"><object-id xmlns:xlink="http://www.w3.org/1999/xlink" content-type="doi" xlink:type="simple">10.3897/phytokeys.154.49615.figure3</object-id><object-id xmlns:xlink="http://www.w3.org/1999/xlink" content-type="arpha" xlink:type="simple">D52D1AE5-FF4B-56C5-86B0-07E4E8951DF8</object-id><label>Figure 3.</label><caption><p><bold>A</bold> distribution of <italic><tp:taxon-name><tp:taxon-name-part taxon-name-part-type="genus" reg="Schizanthus">Schizanthus</tp:taxon-name-part> <tp:taxon-name-part taxon-name-part-type="species" reg="alpestris">alpestris</tp:taxon-name-part></tp:taxon-name></italic><bold>B</bold> examples of <italic><tp:taxon-name><tp:taxon-name-part taxon-name-part-type="genus" reg="Schizanthus">S.</tp:taxon-name-part> <tp:taxon-name-part taxon-name-part-type="species" reg="alpestris">alpestris</tp:taxon-name-part></tp:taxon-name></italic> in Cuesta Pajonales <bold>C</bold> Cordillera El Melón <bold>D</bold> Las Chinchillas National Reserve <bold>E</bold> distribution of <italic><tp:taxon-name><tp:taxon-name-part taxon-name-part-type="genus" reg="Schizanthus">Schizanthus</tp:taxon-name-part> <tp:taxon-name-part taxon-name-part-type="species" reg="laetus">laetus</tp:taxon-name-part></tp:taxon-name></italic><bold>F</bold> examples of <italic><tp:taxon-name><tp:taxon-name-part taxon-name-part-type="genus" reg="Schizanthus">S.</tp:taxon-name-part> <tp:taxon-name-part taxon-name-part-type="species" reg="laetus">laetus</tp:taxon-name-part></tp:taxon-name></italic> in Quebrada Los Yales <bold>G</bold> Quebrada Peralito <bold>H</bold> Taltal <bold>I</bold> distribution of <italic><tp:taxon-name><tp:taxon-name-part taxon-name-part-type="genus" reg="Schizanthus">Schizanthus</tp:taxon-name-part> <tp:taxon-name-part taxon-name-part-type="species" reg="pinnatus">pinnatus</tp:taxon-name-part></tp:taxon-name></italic><bold>J</bold> illustration of <italic><tp:taxon-name><tp:taxon-name-part taxon-name-part-type="genus" reg="Schizanthus">S.</tp:taxon-name-part> <tp:taxon-name-part taxon-name-part-type="species" reg="pinnatus">pinnatus</tp:taxon-name-part></tp:taxon-name></italic> published with the description of the species (<xref ref-type="bibr" rid="B45">Ruiz and Pavón 1798</xref>) <bold>K</bold> examples of <italic><tp:taxon-name><tp:taxon-name-part taxon-name-part-type="genus" reg="Schizanthus">S.</tp:taxon-name-part> <tp:taxon-name-part taxon-name-part-type="species" reg="pinnatus">pinnatus</tp:taxon-name-part></tp:taxon-name></italic> on road from Los Angeles to Antuco <bold>L</bold> Cerro Poqui. Photos by A Moreira-Muñoz (<bold>B–D</bold>), M.T. Eyzaguirre (<bold>F, G, L</bold>), M. Aldunate (<bold>H</bold>), S. Moreira (<bold>K</bold>).</p></caption><graphic xmlns:xlink="http://www.w3.org/1999/xlink" xlink:href="phytokeys-154-057-g003.jpg" position="float" orientation="portrait" xlink:type="simple" id="oo_438834.jpg"><uri content-type="original_file" xlink:type="simple">https://binary.pensoft.net/fig/438834</uri></graphic></fig></tp:treatment-sec><ref-list><ref id="B45"><mixed-citation xmlns:xlink="http://www.w3.org/1999/xlink" xlink:type="simple"><person-group><name name-style="western"><surname>Ruiz</surname><given-names>H</given-names></name><name name-style="western"><surname>Pavón</surname><given-names>JA</given-names></name></person-group> (<year>1798</year>) Flora Peruviana, et Chilensis I. Gabrielis de Sancha, Madrid I–VI: 1–78.</mixed-citation></ref><ref id="B12"><mixed-citation xmlns:xlink="http://www.w3.org/1999/xlink" xlink:type="simple"><person-group><name name-style="western"><surname>Grau</surname><given-names>J</given-names></name><name name-style="western"><surname>Gronbach</surname><given-names>E</given-names></name></person-group> (<year>1984</year>) <article-title>Untersuchungen zur Variabilität in der Gattung <italic><tp:taxon-name><tp:taxon-name-part taxon-name-part-type="genus">Schizanthus</tp:taxon-name-part></tp:taxon-name></italic> (<tp:taxon-name><tp:taxon-name-part taxon-name-part-type="family">Solanaceae</tp:taxon-name-part></tp:taxon-name>).</article-title><source>Mitteilungen der Botanischen Staatssammlung München</source><volume>20</volume>: <fpage>111</fpage>–<lpage>203</lpage>.</mixed-citation></ref><ref id="B19"><mixed-citation xmlns:xlink="http://www.w3.org/1999/xlink" xlink:type="simple"><person-group><name name-style="western"><surname>Johnston</surname><given-names>IM</given-names></name></person-group> (<year>1929</year>) <article-title>Papers on the Flora of Northern Chile.</article-title><source>Contributions from the Gray Herbarium of Harvard University</source><volume>85</volume>: <fpage>1</fpage>–<lpage>172</lpage>.</mixed-citation></ref><ref id="B46"><mixed-citation xmlns:xlink="http://www.w3.org/1999/xlink" xlink:type="simple"><person-group><name name-style="western"><surname>Rundel</surname><given-names>PW</given-names></name><name name-style="western"><surname>Dillon</surname><given-names>MO</given-names></name><name name-style="western"><surname>Palma</surname><given-names>B</given-names></name></person-group> (<year>1996</year>) <article-title>Flora and vegetation of Pan de Azúcar National Park in the Atacama Desert of Northern Chile. Gayana.</article-title><source>Botánica</source><volume>53</volume>(<issue>2</issue>): <fpage>295</fpage>–<lpage>315</lpage>.</mixed-citation></ref></ref-list></tp:taxon-treatment>
