# Supplementary material for: Synopsis of Schizanthus Ruiz & Pav. (Solanaceae), a genus endemic to the southern Andes
Source: PhytoKeys. 2020 Aug 4;154:57–102. doi: 10.3897/phytokeys.154.49615 (PMC7419342; doi:10.3897/phytokeys.154.49615)
Supplement: XML Treatment for Schizanthus pinnatus [file phytokeys.154.49615-treatment8.xml]

<!DOCTYPE tp:taxon-treatment
  PUBLIC "-//TaxonX//DTD Taxonomic Treatment Publishing DTD v0 20100105//EN" "tax-treatment-NSO.dtd">
<tp:taxon-treatment xmlns:tp="http://www.plazi.org/taxpub"><tp:treatment-meta><kwd-group><label>Taxon classification</label><kwd><named-content xmlns:xlink="http://www.w3.org/1999/xlink" content-type="kingdom">Plantae</named-content></kwd><kwd><named-content xmlns:xlink="http://www.w3.org/1999/xlink" content-type="order">Solanales</named-content></kwd><kwd><named-content xmlns:xlink="http://www.w3.org/1999/xlink" content-type="family">Solanaceae</named-content></kwd></kwd-group><mixed-citation publication-type="journal"><person-group><name><surname>Morales-Fierro</surname><given-names>Vanezza</given-names></name><name><surname>Muñoz-Schick</surname><given-names>Mélica</given-names></name><name><surname>Moreira-Muñoz</surname><given-names>Andrés</given-names></name></person-group><article-title>Synopsis of <italic><tp:taxon-name><tp:taxon-name-part taxon-name-part-type="genus" reg="Schizanthus">Schizanthus</tp:taxon-name-part></tp:taxon-name></italic> Ruiz &amp; Pav. (<tp:taxon-name><tp:taxon-name-part taxon-name-part-type="family">Solanaceae</tp:taxon-name-part></tp:taxon-name>), a genus endemic to the southern Andes</article-title><source>PhytoKeys</source><day>04</day><month>8</month><year>2020</year><volume>154</volume><fpage>57</fpage><lpage>102</lpage><pub-id pub-id-type="doi">10.3897/phytokeys.154.49615</pub-id></mixed-citation></tp:treatment-meta><tp:nomenclature><label>7.</label><tp:taxon-name><object-id xmlns:xlink="http://www.w3.org/1999/xlink" content-type="arpha" xlink:type="simple">A9C34FF1-BB2A-59C4-8C54-2BDA2CBD67A7</object-id>
            <tp:taxon-name-part taxon-name-part-type="genus" reg="Schizanthus">Schizanthus</tp:taxon-name-part>
            <tp:taxon-name-part taxon-name-part-type="species" reg="pinnatus">pinnatus</tp:taxon-name-part>
          </tp:taxon-name><tp:taxon-authority>Ruiz &amp; Pav., Fl. Peruv. [Ruiz &amp; Pavon] 1: 13. 1798</tp:taxon-authority><xref ref-type="fig" rid="F3">Fig. 3I–L</xref><tp:nomenclature-citation-list><tp:nomenclature-citation><tp:taxon-name>
                <tp:taxon-name-part taxon-name-part-type="genus" reg="Schizanthus">Schizanthus</tp:taxon-name-part> <tp:taxon-name-part taxon-name-part-type="species" reg="pinnatus">pinnatus</tp:taxon-name-part> <tp:taxon-name-part taxon-name-part-type="authority">β</tp:taxon-name-part> <tp:taxon-name-part taxon-name-part-type="uncertainty-rank">?</tp:taxon-name-part> <tp:taxon-name-part taxon-name-part-type="species" reg="gracilis">gracilis</tp:taxon-name-part></tp:taxon-name><comment>Benth., Prodr. [A.P. de Candolle] 10: 202. 1846.</comment></tp:nomenclature-citation><tp:nomenclature-citation><tp:taxon-name>
                <tp:taxon-name-part taxon-name-part-type="genus" reg="Schizanthus">Schizanthus</tp:taxon-name-part> <tp:taxon-name-part taxon-name-part-type="species" reg="gracilis">gracilis</tp:taxon-name-part></tp:taxon-name><comment>(Benth.) Clos, Fl. Chil. [Gay] 5(2): 153. 1849.</comment></tp:nomenclature-citation><tp:nomenclature-citation><tp:taxon-name>
                <tp:taxon-name-part taxon-name-part-type="genus" reg="Schizanthus">Schizanthus</tp:taxon-name-part> <tp:taxon-name-part taxon-name-part-type="species" reg="gayanus">gayanus</tp:taxon-name-part></tp:taxon-name><comment>Phil., Linnaea 30(2): 198. 1859.</comment></tp:nomenclature-citation><tp:nomenclature-citation><tp:taxon-name>
                <tp:taxon-name-part taxon-name-part-type="genus" reg="Schizanthus">Schizanthus</tp:taxon-name-part> <tp:taxon-name-part taxon-name-part-type="species" reg="latifolius">latifolius</tp:taxon-name-part></tp:taxon-name><comment>Phil., Linnaea 33(2): 214. 1864.</comment></tp:nomenclature-citation><tp:nomenclature-citation><tp:taxon-name>
                <tp:taxon-name-part taxon-name-part-type="genus" reg="Eutoca">Eutoca</tp:taxon-name-part> <tp:taxon-name-part taxon-name-part-type="species" reg="pedunculosa">pedunculosa</tp:taxon-name-part></tp:taxon-name><comment>Phil. Anal. Univ. Chile 65: 61. 1884.</comment></tp:nomenclature-citation><tp:nomenclature-citation><tp:taxon-name>
                <tp:taxon-name-part taxon-name-part-type="genus" reg="Schizanthus">Schizanthus</tp:taxon-name-part> <tp:taxon-name-part taxon-name-part-type="species" reg="humilis">humilis</tp:taxon-name-part></tp:taxon-name><comment>Phil., Anal. Univ. Chile 91: 118. 1895.</comment></tp:nomenclature-citation><tp:nomenclature-citation><tp:taxon-name>
                <tp:taxon-name-part taxon-name-part-type="genus" reg="Schizanthus">Schizanthus</tp:taxon-name-part> <tp:taxon-name-part taxon-name-part-type="species" reg="floribundus">floribundus</tp:taxon-name-part></tp:taxon-name><comment>Phil., Anal. Univ. Chile 91: 119. 1895.</comment></tp:nomenclature-citation></tp:nomenclature-citation-list></tp:nomenclature><tp:treatment-sec sec-type="material" id="SECID0E6XBG"><title>Type.</title><p>Chile. Unknown: Chili, <italic>J. Dombey s.n.</italic> (lectotype designated by <xref ref-type="bibr" rid="B12">Grau and Gronbach 1984</xref>, pg. 139 [as type]: BM! [BM000992219]).</p></tp:treatment-sec><tp:treatment-sec sec-type="Taxonomic notes" id="SECID0ERYBG"><title>Taxonomic notes.</title><p>This species was described on <xref ref-type="bibr" rid="B45">Ruiz and Pavón (1798)</xref> using the samples collected in Chile, during the botanical expedition to the Viceroyalty of Peru. The expedition to the Chilean territory was undertaken from 27<sup>th</sup> January of 1782 until October of 1783 with the participation of Hipólito Ruiz, José Pavón and Joseph Dombey (<xref ref-type="bibr" rid="B24">Marticorena 1995</xref>).</p><p>Regarding the type material, the protologue clearly states that the authors of the species had access to material from different collections: “<italic><tp:taxon-name><tp:taxon-name-part taxon-name-part-type="genus" reg="Esquadron">Esquadron</tp:taxon-name-part></tp:taxon-name></italic>” [Escuadrón] located in the Municipality of Coronel and “<italic>Araucanía</italic>”, referring to an area they visited. Therefore, the samples matching the protologue should be recognised as syntypes, requiring lectotypification.</p><p>We have found 11 herbarium sheets in five herbaria that correspond to this expedition (BM [BM000992219, BM000994723], F [V0126154F], MA [MA 815287, MA 815288, MA 815289], L [L.2881253], P [P00477581, P00477582, P00477583, P00675638]). Most of the sheets mentioned only the country of origin, except for the specimens at MA [MA 815287] and P [P00477583], which mentioned a more detailed locality: “<italic>In Coronel juxta <tp:taxon-name><tp:taxon-name-part taxon-name-part-type="genus" reg="Concepcion">Concepcion</tp:taxon-name-part></tp:taxon-name></italic>” and “<italic><tp:taxon-name><tp:taxon-name-part taxon-name-part-type="genus" reg="Concepcion">Concepcion</tp:taxon-name-part></tp:taxon-name></italic>”, respectively. The specimen at MA [MA 815287] gives a date (February) that agrees to the time when the collectors visited the localities mentioned in the protologue. It is also accompanied by the handwritten description and some drawings of the species. This specimen was identified as lectotype by F. Bellot in 1974 but he never appropriately published his findings. Later, the specimen at BM was cited as the lectotype of the species by <xref ref-type="bibr" rid="B12">Grau and Gronbach (1984</xref>: 139), as it matches the protologue and what is known about the possible collectors (“<italic>Chili</italic>, <italic>Dombey</italic>”). We are not designating any of the additional 10 specimens we have seen as isolectotypes, because the lack of data on their labels does not allow us to verify if any of them are duplicates of the lectotype.</p><p>We do not know why <xref ref-type="bibr" rid="B12">Grau and Gronbach (1984)</xref> chose the specimen at BM over the sheet at MA, where most of the types by Ruiz and Pavón are deposited (<xref ref-type="bibr" rid="B50">Stafleu and Cowan 1983</xref>). We have examined <xref ref-type="bibr" rid="B54">Turland et al. (2018</xref>, Art. 9.19.), without finding valid arguments for replacing the lectotypification made by <xref ref-type="bibr" rid="B12">Grau and Gronbach (1984)</xref>.</p></tp:treatment-sec><tp:treatment-sec sec-type="key" id="SECID0E31BG"><title>Key characters.</title><p>This species has small flowers (16–20 mm long, 14–15 mm wide), with the lower lip a little longer than the upper lip. Corolla colour from purple to white, upper middle lobe oblong, white or pale yellow at the base, this area dotted with dark spots and surrounded by a regular or irregular purple stripe (sometimes absent). The upper lateral lobes also have dark spots, which are sometimes faint.</p></tp:treatment-sec><tp:treatment-sec sec-type="distribution" id="SECID0EB2BG"><title>Distribution.</title><p>Endemic to Chile, between the Regions of Valparaíso (Province of San Antonio, 33°35' lat. S) and Los Lagos (Province of Osorno, 40°30' lat. S). 30–2000 m a.s.l.</p></tp:treatment-sec><tp:treatment-sec sec-type="habitat" id="SECID0EG2BG"><title>Habitat.</title><p><italic><tp:taxon-name><tp:taxon-name-part taxon-name-part-type="genus" reg="Schizanthus">Schizanthus</tp:taxon-name-part> <tp:taxon-name-part taxon-name-part-type="species" reg="pinnatus">pinnatus</tp:taxon-name-part></tp:taxon-name></italic> can be found on dry hillsides and alluvial terraces of native forest and matorrals; in some areas it grows under plants of <italic><tp:taxon-name><tp:taxon-name-part taxon-name-part-type="genus" reg="Acacia">Acacia</tp:taxon-name-part> <tp:taxon-name-part taxon-name-part-type="species" reg="caven">caven</tp:taxon-name-part></tp:taxon-name></italic> (Molina) Molina (<tp:taxon-name><tp:taxon-name-part taxon-name-part-type="family">Fabaceae</tp:taxon-name-part></tp:taxon-name>). Abundantly in harvested plantation of <italic><tp:taxon-name><tp:taxon-name-part taxon-name-part-type="genus" reg="Pinus">Pinus</tp:taxon-name-part> <tp:taxon-name-part taxon-name-part-type="species" reg="radiata">radiata</tp:taxon-name-part></tp:taxon-name></italic> D.Don (<tp:taxon-name><tp:taxon-name-part taxon-name-part-type="family">Pinaceae</tp:taxon-name-part></tp:taxon-name>).</p></tp:treatment-sec><tp:treatment-sec sec-type="Conservation" id="SECID0EX3BG"><title>Conservation.</title><p><bold>Chile. Metropolitana</bold>: Altos de Cantillana Natural Sanctuary; <bold>O’Higgins</bold>: Alto Huemul Natural Sanctuary; <bold>Maule</bold>: Radal Siete Tazas National Park, Altos de Lircay National Reserve, Bellotos del Melado National Reserve, Cajón del Río Achibueno Natural Sanctuary (<xref ref-type="bibr" rid="B4">Bravo Monasterio et al. 2014</xref>), Humedal de Reloca Natural Sanctuary; <bold>Ñuble</bold>: Los Huemules de Niblinto National Reserve (<xref ref-type="bibr" rid="B41">Rodríguez et al. 2008</xref>); <bold>Araucanía</bold>: Nahuelbuta National Park.</p></tp:treatment-sec><tp:treatment-sec sec-type="material" id="SECID0EP4BG"><title>Selected specimens examined.</title><p><bold>Chile. Valparaíso: [San Antonio Province</bold>] Rocas de Santo Domingo, Oct 1956, <italic>G. Galingo s.n.</italic> (CONC); <bold>Metropolitana: [Maipo Province</bold>] Cerro Challay, 2 Nov 1993, <italic>R. Peña 840</italic> (SGO); <bold>O’Higgins: [Cachapoal Province</bold>] Rancagua, old road to Termas de Cauquenes S of Río Cachapoal, ca. 12 km E of Hwy. 5 (Panamericana), <named-content xmlns:xlink="http://www.w3.org/1999/xlink" content-type="dwc:verbatimCoordinates" xlink:type="simple"><named-content content-type="geo-json" specific-use="{&#34;type&#34;:&#34;Point&#34;,&#34;coordinates&#34;:[-70.750000,-34.250000]}" id="NCID0EC5BG" xlink:type="simple">34°15'S, 70°45'W</named-content></named-content>, 6 Oct 1993, <italic>L.R. Landrum &amp; S.S. Landrum 7900</italic> (ASU); Cocalán (lad. exp. N), coord. UTM 300777E – 6213646N, 197 m a.s.l., 22 Nov 2005, <italic>N. García, F. Romero &amp; P. Contreras 2948</italic> (CONC); Ex Laguna de Tagua-Tagua, Valle o Rinconada de Huinca, desde las casas hasta 200 m alt, 10 Nov 1967, <italic>M. Muñoz 156</italic> (SGO); [<bold>Cardenal Caro Province</bold>] El Espinillo, Poza El Encanto (ladera norte), coord. UTM 236051E – 6177258N, 33 m a.s.l., 29 Oct 2005, <italic>N. García, F. Romero &amp; P. Contreras 2368</italic> (CONC); Tanumé, Quebrada Honda (ladera exposición norte), coord. UTM 232675E – 6213295N, 262 m a.s.l., 25 Oct 2005, <italic>N. García, F. Romero &amp; P. Contreras 2178</italic> (CONC); [<bold>Colchagua Province</bold>] San Fernando, Fundo Los Alpes, Río Antivero, 26 Nov 1949, <italic>T. Gutiérrez 54</italic> (SGO); Yaquil (plano inclinado exp. S), coord. UTM 299844E – 6167762N, 277 m a.s.l., 18 Nov 2005, <italic>N. García, F. Romero &amp; P. Contreras 2740</italic> (CONC); <bold>Maule: [Curicó Province</bold>] Reserva Nacional Radal Siete Tazas, <named-content xmlns:xlink="http://www.w3.org/1999/xlink" content-type="dwc:verbatimCoordinates" xlink:type="simple"><named-content content-type="geo-json" specific-use="{&#34;type&#34;:&#34;Point&#34;,&#34;coordinates&#34;:[-71.116111,-35.447833]}" id="NCID0E55BG" xlink:type="simple">35°26'870"S, 71°2'298"W</named-content></named-content>, 803 m a.s.l., 11 Dec 2004, <italic>A. Marticorena</italic>, <italic>A. Jiménez &amp; A. Pauchard 37</italic> (CONC); [<bold>Talca Province</bold>] Alto de Vilches, Laguna El Alto, a orilla de la laguna, <named-content xmlns:xlink="http://www.w3.org/1999/xlink" content-type="dwc:verbatimCoordinates" xlink:type="simple"><named-content content-type="geo-json" specific-use="{&#34;type&#34;:&#34;Point&#34;,&#34;coordinates&#34;:[-71.016667,-35.616667]}" id="NCID0EM6BG" xlink:type="simple">35°37'S, 71°1'W</named-content></named-content>, 2050 m a.s.l., 31 Jan 2000, <italic>V. Finot &amp; P. López 1886</italic> (CONC); Constitución, 19 Oct 1942, <italic>R. Silva 224</italic> (SGO); [<bold>Linares Province</bold>] Tranque Bullileo, 600 m a.s.l., 11 Jan 1952, <italic>P. Aravena 67</italic> (SGO, US); [<bold>Cauquenes Province</bold>] Santuario Reloca, <named-content xmlns:xlink="http://www.w3.org/1999/xlink" content-type="dwc:verbatimCoordinates" xlink:type="simple"><named-content content-type="geo-json" specific-use="{&#34;type&#34;:&#34;Point&#34;,&#34;coordinates&#34;:[-72.583333,-35.650000]}" id="NCID0E56BG" xlink:type="simple">35°39'S, 72°35'W</named-content></named-content>, 40 m a.s.l., 1 Oct 1999, <italic>M.T.K. Arroyo</italic>, <italic>J. Armesto</italic>, <italic>A.M. Humaña</italic>, <italic>F. Pérez</italic>, <italic>D. Rougier &amp; R. Guevara 992712</italic> (CONC); <bold>Ñuble: [Diguillín Province</bold>] Palomares, <named-content xmlns:xlink="http://www.w3.org/1999/xlink" content-type="dwc:verbatimCoordinates" xlink:type="simple"><named-content content-type="geo-json" specific-use="{&#34;type&#34;:&#34;Point&#34;,&#34;coordinates&#34;:[-72.609636,-36.567842]}" id="NCID0ETAAI" xlink:type="simple">36°34'4.23"S, 72°36'34.69"W</named-content></named-content>, 57 m a.s.l., Nov 2008, <italic>A. Marticorena s.n.</italic> (CONC); Río Chillán, <named-content xmlns:xlink="http://www.w3.org/1999/xlink" content-type="dwc:verbatimCoordinates" xlink:type="simple"><named-content content-type="geo-json" specific-use="{&#34;type&#34;:&#34;Point&#34;,&#34;coordinates&#34;:[-72.066667,-36.633333]}" id="NCID0E4AAI" xlink:type="simple">36°38'S, 72°4'W</named-content></named-content>, 120 m a.s.l., 2 Dec 2008, <italic>N. García 4332</italic> (CONC); [<bold>Itata Province</bold>] Huechupín, Mar 1864, <italic>M. de Solís s.n.</italic> (SGO); <bold>Biobío: [Concepción Province</bold>], San Pedro, 18 Dec 1960, <italic>C.S. Takayama s.n.</italic> (CONC); [<bold>Biobío Province</bold>] Antuco, 21 Dec 1964, <italic>G. Montero s.n.</italic> (CONC); Los Ángeles, Antuco, 21 Dec 1964, <italic>G. Montero 7052</italic> (IND); Nacimiento, Fundo El Tambillo, 12 Nov 1950, <italic>A. Pfister s.n.</italic> (CONC); [<bold>Arauco Province</bold>] Laraquete, 15 Dec 1950, <italic>A. Pfister &amp; M. Ricardi s.n.</italic> (CONC); Arauco, Dec 1927, <italic>Bro. Claude-Joseph 5613</italic> (US); <bold>Araucanía: [Malleco Province</bold>] Mininco, 10 Nov 1953, <italic>H. Gunckel 2285</italic> (CONC); Fuera del Parque Nacional Nahuelbuta, 1 Dec 1987, <italic>I. Meza &amp; E. Barrera 1651</italic> (SGO); Fundo Solano, Los Alpes, Cordillera de Nahuelbuta, 1200 m a.s.l., 18 Jan 1958, <italic>W.J. Eyerdam 10347</italic> (US); [<bold>Cautín Province</bold>] Pucón – Lago Villarrica, Feb 1935, <italic>A. Pfister s.n.</italic> (CONC); <bold>Los Ríos: [Valdivia Province</bold>] Quinchilca, 70 m a.s.l., 20 Jan 1942, <italic>A. Hollermayer 557</italic> (SGO); Puñire [Panguipulli], ca. 200 m a.s.l., Feb 1925, <italic>A. Hollermayer 694</italic> (CONC, E, F, L, SI, US); [<bold>Del Ranco Province</bold>] Daglipulli, Feb 1835, <italic>C. Gay 176</italic> (P); <bold>Los Lagos: [Osorno Province</bold>] In sepiis rarissimus Osorno, Mar 1835, <italic>C. Gay 177</italic> (P); Ad flumen Pilmaiquen, <italic>D. Cueto s.n.</italic> (SGO).</p></tp:treatment-sec><tp:treatment-sec><!--Section generated to contain objects referenced in tp:taxon-treatment.--><fig id="F3" position="float" orientation="portrait"><object-id xmlns:xlink="http://www.w3.org/1999/xlink" content-type="doi" xlink:type="simple">10.3897/phytokeys.154.49615.figure3</object-id><object-id xmlns:xlink="http://www.w3.org/1999/xlink" content-type="arpha" xlink:type="simple">D52D1AE5-FF4B-56C5-86B0-07E4E8951DF8</object-id><label>Figure 3.</label><caption><p><bold>A</bold> distribution of <italic><tp:taxon-name><tp:taxon-name-part taxon-name-part-type="genus" reg="Schizanthus">Schizanthus</tp:taxon-name-part> <tp:taxon-name-part taxon-name-part-type="species" reg="alpestris">alpestris</tp:taxon-name-part></tp:taxon-name></italic><bold>B</bold> examples of <italic><tp:taxon-name><tp:taxon-name-part taxon-name-part-type="genus" reg="Schizanthus">S.</tp:taxon-name-part> <tp:taxon-name-part taxon-name-part-type="species" reg="alpestris">alpestris</tp:taxon-name-part></tp:taxon-name></italic> in Cuesta Pajonales <bold>C</bold> Cordillera El Melón <bold>D</bold> Las Chinchillas National Reserve <bold>E</bold> distribution of <italic><tp:taxon-name><tp:taxon-name-part taxon-name-part-type="genus" reg="Schizanthus">Schizanthus</tp:taxon-name-part> <tp:taxon-name-part taxon-name-part-type="species" reg="laetus">laetus</tp:taxon-name-part></tp:taxon-name></italic><bold>F</bold> examples of <italic><tp:taxon-name><tp:taxon-name-part taxon-name-part-type="genus" reg="Schizanthus">S.</tp:taxon-name-part> <tp:taxon-name-part taxon-name-part-type="species" reg="laetus">laetus</tp:taxon-name-part></tp:taxon-name></italic> in Quebrada Los Yales <bold>G</bold> Quebrada Peralito <bold>H</bold> Taltal <bold>I</bold> distribution of <italic><tp:taxon-name><tp:taxon-name-part taxon-name-part-type="genus" reg="Schizanthus">Schizanthus</tp:taxon-name-part> <tp:taxon-name-part taxon-name-part-type="species" reg="pinnatus">pinnatus</tp:taxon-name-part></tp:taxon-name></italic><bold>J</bold> illustration of <italic><tp:taxon-name><tp:taxon-name-part taxon-name-part-type="genus" reg="Schizanthus">S.</tp:taxon-name-part> <tp:taxon-name-part taxon-name-part-type="species" reg="pinnatus">pinnatus</tp:taxon-name-part></tp:taxon-name></italic> published with the description of the species (<xref ref-type="bibr" rid="B45">Ruiz and Pavón 1798</xref>) <bold>K</bold> examples of <italic><tp:taxon-name><tp:taxon-name-part taxon-name-part-type="genus" reg="Schizanthus">S.</tp:taxon-name-part> <tp:taxon-name-part taxon-name-part-type="species" reg="pinnatus">pinnatus</tp:taxon-name-part></tp:taxon-name></italic> on road from Los Angeles to Antuco <bold>L</bold> Cerro Poqui. Photos by A Moreira-Muñoz (<bold>B–D</bold>), M.T. Eyzaguirre (<bold>F, G, L</bold>), M. Aldunate (<bold>H</bold>), S. Moreira (<bold>K</bold>).</p></caption><graphic xmlns:xlink="http://www.w3.org/1999/xlink" xlink:href="phytokeys-154-057-g003.jpg" position="float" orientation="portrait" xlink:type="simple" id="oo_438834.jpg"><uri content-type="original_file" xlink:type="simple">https://binary.pensoft.net/fig/438834</uri></graphic></fig></tp:treatment-sec><ref-list><ref id="B45"><mixed-citation xmlns:xlink="http://www.w3.org/1999/xlink" xlink:type="simple"><person-group><name name-style="western"><surname>Ruiz</surname><given-names>H</given-names></name><name name-style="western"><surname>Pavón</surname><given-names>JA</given-names></name></person-group> (<year>1798</year>) Flora Peruviana, et Chilensis I. Gabrielis de Sancha, Madrid I–VI: 1–78.</mixed-citation></ref><ref id="B12"><mixed-citation xmlns:xlink="http://www.w3.org/1999/xlink" xlink:type="simple"><person-group><name name-style="western"><surname>Grau</surname><given-names>J</given-names></name><name name-style="western"><surname>Gronbach</surname><given-names>E</given-names></name></person-group> (<year>1984</year>) <article-title>Untersuchungen zur Variabilität in der Gattung <italic><tp:taxon-name><tp:taxon-name-part taxon-name-part-type="genus">Schizanthus</tp:taxon-name-part></tp:taxon-name></italic> (<tp:taxon-name><tp:taxon-name-part taxon-name-part-type="family">Solanaceae</tp:taxon-name-part></tp:taxon-name>).</article-title><source>Mitteilungen der Botanischen Staatssammlung München</source><volume>20</volume>: <fpage>111</fpage>–<lpage>203</lpage>.</mixed-citation></ref><ref id="B24"><mixed-citation xmlns:xlink="http://www.w3.org/1999/xlink" xlink:type="simple"><person-group><name name-style="western"><surname>Marticorena</surname><given-names>C</given-names></name></person-group> (<year>1995</year>) <source>Historia de la exploración botánica en Chile. In: Marticorena C, Rodríguez R (Eds) Flora de Chile 1.</source><publisher-name>Universidad de Concepción</publisher-name>, <publisher-loc>Concepción</publisher-loc>, <size units="page">62 pp</size>.</mixed-citation></ref><ref id="B50"><mixed-citation xmlns:xlink="http://www.w3.org/1999/xlink" xlink:type="simple"><person-group><name name-style="western"><surname>Stafleu</surname><given-names>FA</given-names></name><name name-style="western"><surname>Cowan</surname><given-names>RS</given-names></name></person-group> (<year>1983</year>) <source>Taxonomic Literature. A selective guide to botanical publications and collections with dates, commentaries and types (2<sup>nd</sup> ed.). Volume IV: P-Sak. Bohn, Scheltema &amp; Holkema, Utrecht &amp; dr. W Junk b.v.</source><publisher-name>, Publisher</publisher-name>, <publisher-loc>The Hague/Boston</publisher-loc>, <size units="page">1214 pp</size>.</mixed-citation></ref><ref id="B54"><mixed-citation xmlns:xlink="http://www.w3.org/1999/xlink" xlink:type="simple"><person-group><name name-style="western"><surname>Turland</surname><given-names>NJ</given-names></name><name name-style="western"><surname>Wiersema</surname><given-names>JH</given-names></name><name name-style="western"><surname>Barrie</surname><given-names>FR</given-names></name><name name-style="western"><surname>Greuter</surname><given-names>W</given-names></name><name name-style="western"><surname>Hawksworth</surname><given-names>DL</given-names></name><name name-style="western"><surname>Herendeen</surname><given-names>PS</given-names></name><name name-style="western"><surname>Knapp</surname><given-names>S</given-names></name><name name-style="western"><surname>Kusber</surname><given-names>WH</given-names></name><name name-style="western"><surname>Li</surname><given-names>DZ</given-names></name><name name-style="western"><surname>Marhold</surname><given-names>K</given-names></name><name name-style="western"><surname>May</surname><given-names>TW</given-names></name><name name-style="western"><surname>McNeill</surname><given-names>J</given-names></name><name name-style="western"><surname>Monro</surname><given-names>AM</given-names></name><name name-style="western"><surname>Prado</surname><given-names>J</given-names></name><name name-style="western"><surname>Price</surname><given-names>MJ</given-names></name><name name-style="western"><surname>Smith</surname><given-names>GF</given-names></name></person-group> (<year>2018</year>) <source>International Code of Nomenclature for algae, fungi, and plants (Shenzhen Code) adopted by the Nineteenth International Botanical Congress Shenzhen, China, July 2017. Regnum Vegetabile 159.</source><publisher-name>Koeltz Botanical Books</publisher-name>, <publisher-loc>Glashütten</publisher-loc>, <size units="page">322 pp</size>. <ext-link xlink:type="simple" ext-link-type="doi" xlink:href="10.12705/Code.2018">https://doi.org/10.12705/Code.2018</ext-link></mixed-citation></ref><ref id="B4"><mixed-citation xmlns:xlink="http://www.w3.org/1999/xlink" xlink:type="simple"><person-group><name name-style="western"><surname>Bravo Monasterio</surname><given-names>P</given-names></name><name name-style="western"><surname>Baeza Horta</surname><given-names>G</given-names></name><name name-style="western"><surname>Gallardo Ramírez</surname><given-names>G</given-names></name><name name-style="western"><surname>Contreras Fernández</surname><given-names>D</given-names></name></person-group> (<year>2014</year>) Biodiversidad de Altos de Achibueno: Guía para identificar especies (2<sup>a</sup> ed.). Programa de Ecología y Biodiversidad Carilemu, 86 pp.</mixed-citation></ref><ref id="B41"><mixed-citation xmlns:xlink="http://www.w3.org/1999/xlink" xlink:type="simple"><person-group><name name-style="western"><surname>Rodríguez</surname><given-names>R</given-names></name><name name-style="western"><surname>Grau</surname><given-names>J</given-names></name><name name-style="western"><surname>Baeza</surname><given-names>C</given-names></name><name name-style="western"><surname>Davies</surname><given-names>A</given-names></name></person-group> (<year>2008</year>) <article-title>Lista comentada de las plantas vasculares de los Nevados de Chillán, Chile. Gayana.</article-title><source>Botánica</source><volume>65</volume>(<issue>2</issue>): <fpage>153</fpage>–<lpage>197</lpage>. <ext-link xlink:type="simple" ext-link-type="doi" xlink:href="10.4067/S0717-66432008000200005">https://doi.org/10.4067/S0717-66432008000200005</ext-link></mixed-citation></ref></ref-list></tp:taxon-treatment>
