# Supplementary material for: Synopsis of Schizanthus Ruiz & Pav. (Solanaceae), a genus endemic to the southern Andes
Source: PhytoKeys. 2020 Aug 4;154:57–102. doi: 10.3897/phytokeys.154.49615 (PMC7419342; doi:10.3897/phytokeys.154.49615)
Supplement: XML Treatment for Schizanthus coccineus [file phytokeys.154.49615-treatment11.xml]

<!DOCTYPE tp:taxon-treatment
  PUBLIC "-//TaxonX//DTD Taxonomic Treatment Publishing DTD v0 20100105//EN" "tax-treatment-NSO.dtd">
<tp:taxon-treatment xmlns:tp="http://www.plazi.org/taxpub"><tp:treatment-meta><kwd-group><label>Taxon classification</label><kwd><named-content xmlns:xlink="http://www.w3.org/1999/xlink" content-type="kingdom">Plantae</named-content></kwd><kwd><named-content xmlns:xlink="http://www.w3.org/1999/xlink" content-type="order">Solanales</named-content></kwd><kwd><named-content xmlns:xlink="http://www.w3.org/1999/xlink" content-type="family">Solanaceae</named-content></kwd></kwd-group><mixed-citation publication-type="journal"><person-group><name><surname>Morales-Fierro</surname><given-names>Vanezza</given-names></name><name><surname>Muñoz-Schick</surname><given-names>Mélica</given-names></name><name><surname>Moreira-Muñoz</surname><given-names>Andrés</given-names></name></person-group><article-title>Synopsis of <italic><tp:taxon-name><tp:taxon-name-part taxon-name-part-type="genus" reg="Schizanthus">Schizanthus</tp:taxon-name-part></tp:taxon-name></italic> Ruiz &amp; Pav. (<tp:taxon-name><tp:taxon-name-part taxon-name-part-type="family">Solanaceae</tp:taxon-name-part></tp:taxon-name>), a genus endemic to the southern Andes</article-title><source>PhytoKeys</source><day>04</day><month>8</month><year>2020</year><volume>154</volume><fpage>57</fpage><lpage>102</lpage><pub-id pub-id-type="doi">10.3897/phytokeys.154.49615</pub-id></mixed-citation></tp:treatment-meta><tp:nomenclature><label>10.</label><tp:taxon-name><object-id xmlns:xlink="http://www.w3.org/1999/xlink" content-type="arpha" xlink:type="simple">E063D862-7D46-5BD4-A245-69F5B47AD6A5</object-id>
            <tp:taxon-name-part taxon-name-part-type="genus" reg="Schizanthus">Schizanthus</tp:taxon-name-part>
            <tp:taxon-name-part taxon-name-part-type="species" reg="coccineus">coccineus</tp:taxon-name-part>
          </tp:taxon-name><tp:taxon-authority>(Phil.) J.M.Watson, Pl. Altoandinas Fl. Silv. Chile: 140. 1998</tp:taxon-authority><xref ref-type="fig" rid="F4">Fig. 4I–L</xref><tp:nomenclature-citation-list><tp:nomenclature-citation><tp:taxon-name>
                <tp:taxon-name-part taxon-name-part-type="genus" reg="Schizanthus">Schizanthus</tp:taxon-name-part> <tp:taxon-name-part taxon-name-part-type="species" reg="grahamii">grahamii</tp:taxon-name-part> <tp:taxon-name-part taxon-name-part-type="infraspecific-rank">var.</tp:taxon-name-part> <tp:taxon-name-part taxon-name-part-type="variety" reg="coccinea">coccinea</tp:taxon-name-part></tp:taxon-name><comment>Phil., Anal. Univ. Chile 91: 121. 1895.</comment></tp:nomenclature-citation></tp:nomenclature-citation-list></tp:nomenclature><tp:treatment-sec sec-type="material" id="SECID0EOIBI"><title>Type.</title><p>Chile. Metropolitana: Alfalfar, Dec 1887, <italic>L. Kunze s.n.</italic> (lectotype here designated: SGO! [SGO000004516 acc. #055328]; isolectotype: SGO! [SGO000004515 acc. #042891]).</p></tp:treatment-sec><tp:treatment-sec sec-type="Taxonomic notes" id="SECID0EWIBI"><title>Taxonomic notes.</title><p>In this case, we have found two sheets of the same collection that agree with the data given in the protologue. For this reason, we have designated the best preserved specimen as the lectotype.</p></tp:treatment-sec><tp:treatment-sec sec-type="key" id="SECID0E2IBI"><title>Key characters.</title><p>Upper lip bi-coloured; yellow in the middle lobe and the upper half of the lateral lobes, while the lower half is mostly reddish, that continues to the lower lip. Upper middle lobe almost two times longer than the lateral lobes.</p></tp:treatment-sec><tp:treatment-sec sec-type="distribution" id="SECID0EAJBI"><title>Distribution.</title><p>Endemic to Chile, in the Andean mountains of the Metropolitan Region (Provinces of Santiago and Cordillera, 33°15'–33°30' lat. S). 2000–2900 m a.s.l.</p></tp:treatment-sec><tp:treatment-sec sec-type="habitat" id="SECID0EFJBI"><title>Habitat.</title><p><italic><tp:taxon-name><tp:taxon-name-part taxon-name-part-type="genus" reg="Schizanthus">Schizanthus</tp:taxon-name-part> <tp:taxon-name-part taxon-name-part-type="species" reg="coccineus">coccineus</tp:taxon-name-part></tp:taxon-name></italic> has been found growing over loose soil; mostly along roadsides and in wet or flooded areas (vegas).</p></tp:treatment-sec><tp:treatment-sec sec-type="Conservation" id="SECID0EWJBI"><title>Conservation.</title><p><bold>Chile. Metropolitana</bold>: Río Clarillo National Reserve (<xref ref-type="bibr" rid="B53">Teillier et al. (2005)</xref>.</p></tp:treatment-sec><tp:treatment-sec sec-type="material" id="SECID0ECKBI"><title>Selected specimens examined.</title><p><bold>Chile. Metropolitana: [Santiago Province</bold>] Valle de Mapocho, La Ermita, <named-content xmlns:xlink="http://www.w3.org/1999/xlink" content-type="dwc:verbatimCoordinates" xlink:type="simple"><named-content content-type="geo-json" specific-use="{&#34;type&#34;:&#34;Point&#34;,&#34;coordinates&#34;:[-70.366667,-33.333333]}" id="NCID0ENKBI" xlink:type="simple">33°20'S, 70°22'W</named-content></named-content>, 2650 m a.s.l., 13 Mar 1992, <italic>M.F. Gardner</italic>, <italic>A. Hoffmann &amp; C. Page 5118</italic> (E); La Parva, <named-content xmlns:xlink="http://www.w3.org/1999/xlink" content-type="dwc:verbatimCoordinates" xlink:type="simple"><named-content content-type="geo-json" specific-use="{&#34;type&#34;:&#34;Point&#34;,&#34;coordinates&#34;:[-70.282500,-33.330000]}" id="NCID0EZKBI" xlink:type="simple">33°19'48"S, 70°16'57"W</named-content></named-content>, 2860 m a.s.l., 25 Jan 2008, <italic>A. Moreira 1028</italic> (SGO); [<bold>Cordillera Province</bold>] Tupungato, Río Colorado, Baños Salinillas, 1500 m a.s.l., 4 Jan 1930, <italic>F. Behn s.n.</italic> (CONC).</p><p>
            <bold>11. <italic><tp:taxon-name><tp:taxon-name-part taxon-name-part-type="genus" reg="Schizanthus">Schizanthus</tp:taxon-name-part> <tp:taxon-name-part taxon-name-part-type="species" reg="litoralis">litoralis</tp:taxon-name-part></tp:taxon-name></italic> Phil., Anal. Univ. Chile 91: 118. 1895</bold>
          </p></tp:treatment-sec><tp:treatment-sec><!--Section generated to contain objects referenced in tp:taxon-treatment.--><fig id="F4" position="float" orientation="portrait"><object-id xmlns:xlink="http://www.w3.org/1999/xlink" content-type="doi" xlink:type="simple">10.3897/phytokeys.154.49615.figure4</object-id><object-id xmlns:xlink="http://www.w3.org/1999/xlink" content-type="arpha" xlink:type="simple">B9F4F512-8E1E-5EE1-9CAA-3DBD2537FAC6</object-id><label>Figure 4.</label><caption><p><bold>A</bold> distribution of <italic><tp:taxon-name><tp:taxon-name-part taxon-name-part-type="genus" reg="Schizanthus">Schizanthus</tp:taxon-name-part> <tp:taxon-name-part taxon-name-part-type="species" reg="hookeri">hookeri</tp:taxon-name-part></tp:taxon-name></italic><bold>B</bold> illustration of <italic><tp:taxon-name><tp:taxon-name-part taxon-name-part-type="genus" reg="Schizanthus">S.</tp:taxon-name-part> <tp:taxon-name-part taxon-name-part-type="species" reg="hookeri">hookeri</tp:taxon-name-part></tp:taxon-name></italic> published with the description of the species (<xref ref-type="bibr" rid="B11">Graham 1830</xref>) <bold>C</bold> examples of <italic><tp:taxon-name><tp:taxon-name-part taxon-name-part-type="genus" reg="Schizanthus">Schizanthus</tp:taxon-name-part> <tp:taxon-name-part taxon-name-part-type="species" reg="hookeri">hookeri</tp:taxon-name-part></tp:taxon-name></italic> in Juncal Andean Park <bold>D</bold> La Campana National Park <bold>E</bold> distribution of <italic><tp:taxon-name><tp:taxon-name-part taxon-name-part-type="genus" reg="Schizanthus">Schizanthus</tp:taxon-name-part> <tp:taxon-name-part taxon-name-part-type="species" reg="grahamii">grahamii</tp:taxon-name-part></tp:taxon-name></italic><bold>F</bold> illustration of <italic><tp:taxon-name><tp:taxon-name-part taxon-name-part-type="genus" reg="Schizanthus">S.</tp:taxon-name-part> <tp:taxon-name-part taxon-name-part-type="species" reg="grahamii">grahamii</tp:taxon-name-part></tp:taxon-name></italic> published with the description of the species (<xref ref-type="bibr" rid="B15">Hooker 1831a</xref>) <bold>G</bold> examples of <italic><tp:taxon-name><tp:taxon-name-part taxon-name-part-type="genus" reg="Schizanthus">S.</tp:taxon-name-part> <tp:taxon-name-part taxon-name-part-type="species" reg="grahamii">grahamii</tp:taxon-name-part></tp:taxon-name></italic> in Paso Vergara <bold>H</bold> Termas del Flaco <bold>I</bold> distribution of <italic><tp:taxon-name><tp:taxon-name-part taxon-name-part-type="genus" reg="Schizanthus">Schizanthus</tp:taxon-name-part> <tp:taxon-name-part taxon-name-part-type="species" reg="coccineus">coccineus</tp:taxon-name-part></tp:taxon-name></italic><bold>J–L</bold> examples of <italic><tp:taxon-name><tp:taxon-name-part taxon-name-part-type="genus" reg="Schizanthus">S.</tp:taxon-name-part> <tp:taxon-name-part taxon-name-part-type="species" reg="coccineus">coccineus</tp:taxon-name-part></tp:taxon-name></italic> in La Parva (Metropolitan Region). Photos by M. Aldunate (<bold>C</bold>), A. Moreira-Muñoz (<bold>D, K</bold>), S. Moreira (<bold>G, H</bold>), C. Jirón (<bold>J</bold>), V. Morales (<bold>L</bold>).</p></caption><graphic xmlns:xlink="http://www.w3.org/1999/xlink" xlink:href="phytokeys-154-057-g004.jpg" position="float" orientation="portrait" xlink:type="simple" id="oo_438835.jpg"><uri content-type="original_file" xlink:type="simple">https://binary.pensoft.net/fig/438835</uri></graphic></fig></tp:treatment-sec><ref-list><ref id="B11"><mixed-citation xmlns:xlink="http://www.w3.org/1999/xlink" xlink:type="simple"><person-group><name name-style="western"><surname>Graham</surname><given-names>R</given-names></name></person-group> (<year>1830</year>) <article-title>Description of several new or rare plants which have lately flowered in the neighbourhood of Edinburgh, and chiefly on the Royal Botanic Garden.</article-title><source>The Edinburgh New Philosophical Journal</source><volume>9</volume>: <fpage>170</fpage>–<lpage>178</lpage>.</mixed-citation></ref><ref id="B15"><mixed-citation xmlns:xlink="http://www.w3.org/1999/xlink" xlink:type="simple"><person-group><name name-style="western"><surname>Hooker</surname><given-names>WJ</given-names></name></person-group> (<year>1831a</year>) <italic><tp:taxon-name><tp:taxon-name-part taxon-name-part-type="genus">Schizanthus</tp:taxon-name-part> <tp:taxon-name-part taxon-name-part-type="species">grahamii</tp:taxon-name-part></tp:taxon-name></italic>. Curtis’s Botanical Magazine 58: tab. 3044.</mixed-citation></ref><ref id="B53"><mixed-citation xmlns:xlink="http://www.w3.org/1999/xlink" xlink:type="simple"><person-group><name name-style="western"><surname>Teillier</surname><given-names>S</given-names></name><name name-style="western"><surname>Aldunate</surname><given-names>G</given-names></name><name name-style="western"><surname>Riedemann</surname><given-names>P</given-names></name><name name-style="western"><surname>Niemeyer</surname><given-names>H</given-names></name></person-group> (<year>2005</year>) <source>Flora de la Reserva Nacional Río Clarillo: Guía de la identificación de especies. Impr.</source><publisher-name>Socías</publisher-name>, <publisher-loc>Santiago de Chile</publisher-loc>, <size units="page">367 pp</size>.</mixed-citation></ref></ref-list></tp:taxon-treatment>
