# Supplementary material for: Synopsis of Schizanthus Ruiz & Pav. (Solanaceae), a genus endemic to the southern Andes
Source: PhytoKeys. 2020 Aug 4;154:57–102. doi: 10.3897/phytokeys.154.49615 (PMC7419342; doi:10.3897/phytokeys.154.49615)
Supplement: XML Treatment for Schizanthus litoralis var. litoralis [file phytokeys.154.49615-treatment12.xml]

<!DOCTYPE tp:taxon-treatment
  PUBLIC "-//TaxonX//DTD Taxonomic Treatment Publishing DTD v0 20100105//EN" "tax-treatment-NSO.dtd">
<tp:taxon-treatment xmlns:tp="http://www.plazi.org/taxpub"><tp:treatment-meta><kwd-group><label>Taxon classification</label><kwd><named-content xmlns:xlink="http://www.w3.org/1999/xlink" content-type="kingdom">Plantae</named-content></kwd><kwd><named-content xmlns:xlink="http://www.w3.org/1999/xlink" content-type="order">Solanales</named-content></kwd><kwd><named-content xmlns:xlink="http://www.w3.org/1999/xlink" content-type="family">Solanaceae</named-content></kwd></kwd-group><mixed-citation publication-type="journal"><person-group><name><surname>Morales-Fierro</surname><given-names>Vanezza</given-names></name><name><surname>Muñoz-Schick</surname><given-names>Mélica</given-names></name><name><surname>Moreira-Muñoz</surname><given-names>Andrés</given-names></name></person-group><article-title>Synopsis of <italic><tp:taxon-name><tp:taxon-name-part taxon-name-part-type="genus" reg="Schizanthus">Schizanthus</tp:taxon-name-part></tp:taxon-name></italic> Ruiz &amp; Pav. (<tp:taxon-name><tp:taxon-name-part taxon-name-part-type="family">Solanaceae</tp:taxon-name-part></tp:taxon-name>), a genus endemic to the southern Andes</article-title><source>PhytoKeys</source><day>04</day><month>8</month><year>2020</year><volume>154</volume><fpage>57</fpage><lpage>102</lpage><pub-id pub-id-type="doi">10.3897/phytokeys.154.49615</pub-id></mixed-citation></tp:treatment-meta><tp:nomenclature><label>11a.</label><tp:taxon-name><object-id xmlns:xlink="http://www.w3.org/1999/xlink" content-type="arpha" xlink:type="simple">1E65C7CE-3E99-5100-BECF-E0F5614BEAB5</object-id>
            <tp:taxon-name-part taxon-name-part-type="genus" reg="Schizanthus">Schizanthus</tp:taxon-name-part>
            <tp:taxon-name-part taxon-name-part-type="species" reg="litoralis">litoralis</tp:taxon-name-part>
            <tp:taxon-name-part taxon-name-part-type="infraspecific-rank">var.</tp:taxon-name-part>
            <tp:taxon-name-part taxon-name-part-type="variety" reg="litoralis">litoralis</tp:taxon-name-part>
          </tp:taxon-name><xref ref-type="fig" rid="F5">Fig. 5A–D</xref></tp:nomenclature><tp:treatment-sec sec-type="material" id="SECID0EDNBI"><title>Type.</title><p>Chile. Valparaíso: Médanos Concon, 10 Dec 1884, <italic>F. Philippi s.n.</italic> (lectotype designated by <xref ref-type="bibr" rid="B12">Grau and Gronbach 1984</xref>, pg. 136 [as type]: SGO! [SGO000004531 acc. #055374]).</p><fig id="F5" position="float" orientation="portrait"><object-id xmlns:xlink="http://www.w3.org/1999/xlink" content-type="doi" xlink:type="simple">10.3897/phytokeys.154.49615.figure5</object-id><object-id xmlns:xlink="http://www.w3.org/1999/xlink" content-type="arpha" xlink:type="simple">4D3D35CB-BB1A-54A2-84E0-EBFA6E880936</object-id><label>Figure 5.</label><caption><p><bold>A</bold> distribution of <tp:taxon-name><tp:taxon-name-part taxon-name-part-type="genus" reg="Schizanthus">Schizanthus</tp:taxon-name-part> <tp:taxon-name-part taxon-name-part-type="species" reg="litoralis">litoralis</tp:taxon-name-part> <tp:taxon-name-part taxon-name-part-type="infraspecific-rank">var.</tp:taxon-name-part> <tp:taxon-name-part taxon-name-part-type="variety" reg="litoralis">litoralis</tp:taxon-name-part></tp:taxon-name><bold>B–D</bold> examples of <tp:taxon-name><tp:taxon-name-part taxon-name-part-type="genus" reg="Schizanthus">S.</tp:taxon-name-part> <tp:taxon-name-part taxon-name-part-type="species" reg="litoralis">litoralis</tp:taxon-name-part> <tp:taxon-name-part taxon-name-part-type="infraspecific-rank">var.</tp:taxon-name-part> <tp:taxon-name-part taxon-name-part-type="variety" reg="litoralis">litoralis</tp:taxon-name-part></tp:taxon-name> in Colegio Sagrada Familia (Reñaca) <bold>E</bold> distribution of <tp:taxon-name><tp:taxon-name-part taxon-name-part-type="genus" reg="Schizanthus">Schizanthus</tp:taxon-name-part> <tp:taxon-name-part taxon-name-part-type="species" reg="litoralis">litoralis</tp:taxon-name-part> <tp:taxon-name-part taxon-name-part-type="infraspecific-rank">var.</tp:taxon-name-part> <tp:taxon-name-part taxon-name-part-type="variety" reg="humilis">humilis</tp:taxon-name-part></tp:taxon-name><bold>F</bold> illustration of <tp:taxon-name><tp:taxon-name-part taxon-name-part-type="genus" reg="Schizanthus">S.</tp:taxon-name-part> <tp:taxon-name-part taxon-name-part-type="species" reg="litoralis">litoralis</tp:taxon-name-part> <tp:taxon-name-part taxon-name-part-type="infraspecific-rank">var.</tp:taxon-name-part> <tp:taxon-name-part taxon-name-part-type="variety" reg="humilis">humilis</tp:taxon-name-part></tp:taxon-name> published with the description of the species (<xref ref-type="bibr" rid="B22">Lindley 1833</xref>) <bold>G</bold> example of <tp:taxon-name><tp:taxon-name-part taxon-name-part-type="genus" reg="Schizanthus">S.</tp:taxon-name-part> <tp:taxon-name-part taxon-name-part-type="species" reg="litoralis">litoralis</tp:taxon-name-part> <tp:taxon-name-part taxon-name-part-type="infraspecific-rank">var.</tp:taxon-name-part> <tp:taxon-name-part taxon-name-part-type="variety" reg="humilis">humilis</tp:taxon-name-part></tp:taxon-name> in Pichicuy <bold>H</bold> distribution of <italic><tp:taxon-name><tp:taxon-name-part taxon-name-part-type="genus" reg="Schizanthus">Schizanthus</tp:taxon-name-part> <tp:taxon-name-part taxon-name-part-type="species" reg="splendens">splendens</tp:taxon-name-part></tp:taxon-name></italic><bold>I</bold> examples of <italic><tp:taxon-name><tp:taxon-name-part taxon-name-part-type="genus" reg="Schizanthus">S.</tp:taxon-name-part> <tp:taxon-name-part taxon-name-part-type="species" reg="splendens">splendens</tp:taxon-name-part></tp:taxon-name></italic> in Hacienda El Tangue (south of Tongoy) <bold>J</bold> road Ovalle-Socos. Photos by S. Elórtegui (<bold>B–D</bold>), V. Morales (<bold>G</bold>), A de Trenqualye (<bold>I</bold>), M. Aldunate (<bold>J</bold>).</p></caption><graphic xmlns:xlink="http://www.w3.org/1999/xlink" xlink:href="phytokeys-154-057-g005.jpg" position="float" orientation="portrait" xlink:type="simple" id="oo_438836.jpg"><uri content-type="original_file" xlink:type="simple">https://binary.pensoft.net/fig/438836</uri></graphic></fig></tp:treatment-sec><tp:treatment-sec sec-type="Taxonomic notes" id="SECID0EDSBI"><title>Taxonomic notes.</title><p>For years, the name of this species was wrongly associated with the new species <italic><tp:taxon-name><tp:taxon-name-part taxon-name-part-type="genus" reg="Schizanthus">S.</tp:taxon-name-part> <tp:taxon-name-part taxon-name-part-type="species" reg="carlomunozii">carlomunozii</tp:taxon-name-part></tp:taxon-name></italic> as growing from Coquimbo to Valparaíso (see notes under <italic><tp:taxon-name><tp:taxon-name-part taxon-name-part-type="genus" reg="Schizanthus">S.</tp:taxon-name-part> <tp:taxon-name-part taxon-name-part-type="species" reg="carlomunozii">carlomunozii</tp:taxon-name-part></tp:taxon-name></italic>). The Fig. <xref ref-type="fig" rid="F5">5A–D</xref> depicts the true <italic><tp:taxon-name><tp:taxon-name-part taxon-name-part-type="genus" reg="Schizanthus">S.</tp:taxon-name-part> <tp:taxon-name-part taxon-name-part-type="species" reg="litoralis">litoralis</tp:taxon-name-part></tp:taxon-name></italic> described by R.A. Philippi. In this case, the types of <tp:taxon-name><tp:taxon-name-part taxon-name-part-type="genus" reg="Schizanthus">S.</tp:taxon-name-part> <tp:taxon-name-part taxon-name-part-type="species" reg="litoralis">litoralis</tp:taxon-name-part> <tp:taxon-name-part taxon-name-part-type="infraspecific-rank">var.</tp:taxon-name-part> <tp:taxon-name-part taxon-name-part-type="variety" reg="litoralis">litoralis</tp:taxon-name-part></tp:taxon-name> were especially important, as some flowers still show a darker colour on the lower lip, a character not mentioned by R.A. Philippi but that is distinctive of the species.</p><p>Most of the data on the lectotype matches other two specimens at SGO [SGO000004529 acc. #055325, SGO000004530 acc. #055326], except for the day and month of the collection (12<sup>th</sup> October). However, none of them can be discarded as type material, because the original description only mentions the year of collection (1884). The similarities between day and month (10 = October and 12 = December), make us think that the date could be erroneously swapped on the labels. Unfortunately, we cannot tell with certainty which was the true date of collection or if these specimens correspond to the same collection. Therefore, we decided to treat these two specimens as syntypes, conserving the lectotype chosen by <xref ref-type="bibr" rid="B12">Grau and Gronbach (1984)</xref>.</p></tp:treatment-sec><tp:treatment-sec sec-type="key" id="SECID0EHUBI"><title>Key characters.</title><p>Delicate plant with flowers with noticeable dark purple to burgundy colour on the lower lip and faint or no spotting on any lobe, except on the yellow area of the upper middle lobe.</p></tp:treatment-sec><tp:treatment-sec sec-type="distribution" id="SECID0EMUBI"><title>Distribution.</title><p>Endemic to Chile, in the coast of the Region of Valparaíso (between the Provinces of Petorca and Valparaíso, 32°30'–33°10' lat. S). Photos in Fig. <xref ref-type="fig" rid="F5">5B–D</xref> correspond to cultivated specimens, which were grown from seeds collected in Dunas de Concón, growing upon the paleodune. The original population at Dunas de Concón, apparently no longer exists due to urban development. 10–100 m a.s.l.</p></tp:treatment-sec><tp:treatment-sec sec-type="habitat" id="SECID0EWUBI"><title>Habitat.</title><p><tp:taxon-name><tp:taxon-name-part taxon-name-part-type="genus" reg="Schizanthus">Schizanthus</tp:taxon-name-part> <tp:taxon-name-part taxon-name-part-type="species" reg="litoralis">litoralis</tp:taxon-name-part> <tp:taxon-name-part taxon-name-part-type="infraspecific-rank">var.</tp:taxon-name-part> <tp:taxon-name-part taxon-name-part-type="variety" reg="litoralis">litoralis</tp:taxon-name-part></tp:taxon-name> has been seen growing on sandy soil and between the fissures of the coastal rocks. Forms part of the coastal scrubland.</p></tp:treatment-sec><tp:treatment-sec sec-type="Conservation" id="SECID0ENVBI"><title>Conservation.</title><p><bold>Chile. Valparaíso</bold>: Dunas de Concón Natural Sanctuary (apparently locally extinct).</p></tp:treatment-sec><tp:treatment-sec sec-type="material" id="SECID0EVVBI"><title>Selected specimens examined.</title><p><bold>Chile. Valparaíso: [Valparaíso Province</bold>] Dunas de Con Con, sobre las dunas a 100 m de la placa de Santuario mirando al mar, <named-content xmlns:xlink="http://www.w3.org/1999/xlink" content-type="dwc:verbatimCoordinates" xlink:type="simple"><named-content content-type="geo-json" specific-use="{&#34;type&#34;:&#34;Point&#34;,&#34;coordinates&#34;:[-71.544444,-32.943333]}" id="NCID0EAWBI" xlink:type="simple">32°56'36"S, 71°32'40"W</named-content></named-content>, 30 m a.s.l., 7 Oct 2002, <italic>A. Moreira 688</italic> (SGO); Road along the coast, S. of Cachagua, N of Quintero, <named-content xmlns:xlink="http://www.w3.org/1999/xlink" content-type="dwc:verbatimCoordinates" xlink:type="simple"><named-content content-type="geo-json" specific-use="{&#34;type&#34;:&#34;Point&#34;,&#34;coordinates&#34;:[-71.432500,-32.609722]}" id="NCID0EKWBI" xlink:type="simple">32°36'35"S, 71°25'57"W</named-content></named-content>, 100 m a.s.l., 10 Nov 2006, <italic>E.J. Tepe</italic>, <italic>A. Marticorena &amp; P.B. Pelser 1947</italic> (CONC); N von Valparaíso, Oct 1967, <italic>O. Zoellner 1856</italic> (L).</p></tp:treatment-sec><ref-list><ref id="B22"><mixed-citation xmlns:xlink="http://www.w3.org/1999/xlink" xlink:type="simple"><person-group><name name-style="western"><surname>Lindley</surname><given-names>J</given-names></name></person-group> (<year>1833</year>) <italic><tp:taxon-name><tp:taxon-name-part taxon-name-part-type="genus">Schizanthus</tp:taxon-name-part> <tp:taxon-name-part taxon-name-part-type="species">pinnatus</tp:taxon-name-part></tp:taxon-name></italic>; <italic><tp:taxon-name><tp:taxon-name-part taxon-name-part-type="genus"/><tp:taxon-name-part taxon-name-part-type="species">humilis</tp:taxon-name-part></tp:taxon-name></italic>. Edwards´s Botanical Register 18: tab. 1562.</mixed-citation></ref><ref id="B12"><mixed-citation xmlns:xlink="http://www.w3.org/1999/xlink" xlink:type="simple"><person-group><name name-style="western"><surname>Grau</surname><given-names>J</given-names></name><name name-style="western"><surname>Gronbach</surname><given-names>E</given-names></name></person-group> (<year>1984</year>) <article-title>Untersuchungen zur Variabilität in der Gattung <italic><tp:taxon-name><tp:taxon-name-part taxon-name-part-type="genus">Schizanthus</tp:taxon-name-part></tp:taxon-name></italic> (<tp:taxon-name><tp:taxon-name-part taxon-name-part-type="family">Solanaceae</tp:taxon-name-part></tp:taxon-name>).</article-title><source>Mitteilungen der Botanischen Staatssammlung München</source><volume>20</volume>: <fpage>111</fpage>–<lpage>203</lpage>.</mixed-citation></ref></ref-list></tp:taxon-treatment>
