# Supplementary material for: Synopsis of Schizanthus Ruiz & Pav. (Solanaceae), a genus endemic to the southern Andes
Source: PhytoKeys. 2020 Aug 4;154:57–102. doi: 10.3897/phytokeys.154.49615 (PMC7419342; doi:10.3897/phytokeys.154.49615)
Supplement: XML Treatment for Schizanthus litoralis var. humilis [file phytokeys.154.49615-treatment13.xml]

<!DOCTYPE tp:taxon-treatment
  PUBLIC "-//TaxonX//DTD Taxonomic Treatment Publishing DTD v0 20100105//EN" "tax-treatment-NSO.dtd">
<tp:taxon-treatment xmlns:tp="http://www.plazi.org/taxpub"><tp:treatment-meta><kwd-group><label>Taxon classification</label><kwd><named-content xmlns:xlink="http://www.w3.org/1999/xlink" content-type="kingdom">Plantae</named-content></kwd><kwd><named-content xmlns:xlink="http://www.w3.org/1999/xlink" content-type="order">Solanales</named-content></kwd><kwd><named-content xmlns:xlink="http://www.w3.org/1999/xlink" content-type="family">Solanaceae</named-content></kwd></kwd-group><mixed-citation publication-type="journal"><person-group><name><surname>Morales-Fierro</surname><given-names>Vanezza</given-names></name><name><surname>Muñoz-Schick</surname><given-names>Mélica</given-names></name><name><surname>Moreira-Muñoz</surname><given-names>Andrés</given-names></name></person-group><article-title>Synopsis of <italic><tp:taxon-name><tp:taxon-name-part taxon-name-part-type="genus" reg="Schizanthus">Schizanthus</tp:taxon-name-part></tp:taxon-name></italic> Ruiz &amp; Pav. (<tp:taxon-name><tp:taxon-name-part taxon-name-part-type="family">Solanaceae</tp:taxon-name-part></tp:taxon-name>), a genus endemic to the southern Andes</article-title><source>PhytoKeys</source><day>04</day><month>8</month><year>2020</year><volume>154</volume><fpage>57</fpage><lpage>102</lpage><pub-id pub-id-type="doi">10.3897/phytokeys.154.49615</pub-id></mixed-citation></tp:treatment-meta><tp:nomenclature><label>11b.</label><tp:taxon-name><object-id xmlns:xlink="http://www.w3.org/1999/xlink" content-type="arpha" xlink:type="simple">F1FA07D0-A3A6-5087-AE6C-F70E82D0B166</object-id>
            <tp:taxon-name-part taxon-name-part-type="genus" reg="Schizanthus">Schizanthus</tp:taxon-name-part>
            <tp:taxon-name-part taxon-name-part-type="species" reg="litoralis">litoralis</tp:taxon-name-part>
            <tp:taxon-name-part taxon-name-part-type="infraspecific-rank">var.</tp:taxon-name-part>
            <tp:taxon-name-part taxon-name-part-type="variety" reg="humilis">humilis</tp:taxon-name-part>
            <object-id xmlns:xlink="http://www.w3.org/1999/xlink" content-type="ipni" xlink:type="simple">urn:lsid:ipni.org:names:77210705-1</object-id>
          </tp:taxon-name><tp:taxon-authority>(Lindl.) V.Morales &amp; Muñoz-Schick</tp:taxon-authority><tp:taxon-status xmlns:xlink="http://www.w3.org/1999/xlink" xlink:type="simple">comb. nov.</tp:taxon-status><xref ref-type="fig" rid="F5">Fig. 5E–G</xref><tp:nomenclature-citation-list><tp:nomenclature-citation><tp:taxon-name>
                <tp:taxon-name-part taxon-name-part-type="genus" reg="Schizanthus">Schizanthus</tp:taxon-name-part> <tp:taxon-name-part taxon-name-part-type="species" reg="pinnatus">pinnatus</tp:taxon-name-part> <tp:taxon-name-part taxon-name-part-type="infraspecific-rank">var.</tp:taxon-name-part> <tp:taxon-name-part taxon-name-part-type="variety" reg="humilis">humilis</tp:taxon-name-part></tp:taxon-name><comment>Lindl., Edwards’s Bot. Reg. 18: T. 1562. 1833.</comment></tp:nomenclature-citation><tp:nomenclature-citation><tp:taxon-name>
                <tp:taxon-name-part taxon-name-part-type="genus" reg="Schizanthus">Schizanthus</tp:taxon-name-part> <tp:taxon-name-part taxon-name-part-type="species" reg="tricolor">tricolor</tp:taxon-name-part></tp:taxon-name><comment>Grau &amp; E.Gronbach. Mitt. Bot. Staatssamml. München 20: 143. 1984.</comment></tp:nomenclature-citation></tp:nomenclature-citation-list></tp:nomenclature><tp:treatment-sec sec-type="material" id="SECID0EKZBI"><title>Type.</title><p>Chile. Valparaíso: <italic>H. Cuming 712</italic> (lectotype designated by <xref ref-type="bibr" rid="B12">Grau and Gronbach 1984</xref>, pg. 143 [as type]: BM! [BM000994719]; isolectotypes: E! [E00089563, E00089564], MEL! [MEL-2449923 pro parte A]).</p></tp:treatment-sec><tp:treatment-sec sec-type="Taxonomic notes" id="SECID0EWZBI"><title>Taxonomic notes.</title><p>This taxon was first described by <xref ref-type="bibr" rid="B22">Lindley (1833)</xref>. He recognised that the specimens available exhibited two well-defined characters; the flowers grouped in congested racemes and the total height of the plants lower than those mentioned for <italic><tp:taxon-name><tp:taxon-name-part taxon-name-part-type="genus" reg="Schizanthus">S.</tp:taxon-name-part> <tp:taxon-name-part taxon-name-part-type="species" reg="pinnatus">pinnatus</tp:taxon-name-part></tp:taxon-name></italic>. The second character was used by Lindley to describe this taxon as a dwarf variety of <italic><tp:taxon-name><tp:taxon-name-part taxon-name-part-type="genus" reg="Schizanthus">S.</tp:taxon-name-part> <tp:taxon-name-part taxon-name-part-type="species" reg="pinnatus">pinnatus</tp:taxon-name-part></tp:taxon-name></italic>.</p><p>Regarding the type material, it appears that <xref ref-type="bibr" rid="B22">Lindley (1833)</xref> had access to cultivated material as well as material from the wild. First, he cites living material that flowered in June of 1832 at the private garden of the Comte de Vandes, at Bayswater (London). In the same paragraph, the author establishes that the plants were the product of seeds collected by Hugh Cuming. What is not clear is if Lindley had access to fresh or dried samples from the cultivated plants. In the following paragraph, he mentions some dried specimens collected in Chile by Cuming under the number 712. Therefore, the group of samples seen by Lindley should be treated as syntypes, thus requiring necessary lectotypification. We have not found herbarium sheets that agree with the data from cultivated material. Instead, we have found four specimens numbered as 712 by Cuming that match the characters of the species. One of them has been selected as lectotype of Lindley’s name by <xref ref-type="bibr" rid="B12">Grau and Gronbach (1984</xref>: 143). This is a very poor sample of the species, that only shows the basal leaves of a single plant with a label saying “<italic><tp:taxon-name><tp:taxon-name-part taxon-name-part-type="genus" reg="Schizanthus">Schizanthus</tp:taxon-name-part></tp:taxon-name></italic>, <italic>Cum 712</italic>, <italic>3898</italic>”. Of the specimens at E, one is the best-preserved sample [E00089563] and the other shows a more detailed locality (Valparaiso) [E00089564]. Here we recognise all the specimens collected by Cuming 712 as a single collection and as isolectotypes.</p></tp:treatment-sec><tp:treatment-sec sec-type="key" id="SECID0EL2BI"><title>Key characters.</title><p>It has a dark purple colour on the lower lip, but it differs from <tp:taxon-name><tp:taxon-name-part taxon-name-part-type="genus" reg="Schizanthus">S.</tp:taxon-name-part> <tp:taxon-name-part taxon-name-part-type="species" reg="litoralis">litoralis</tp:taxon-name-part> <tp:taxon-name-part taxon-name-part-type="infraspecific-rank">var.</tp:taxon-name-part> <tp:taxon-name-part taxon-name-part-type="variety" reg="litoralis">litoralis</tp:taxon-name-part></tp:taxon-name> because of the distinct purple venation at the base of each corolla lobe.</p></tp:treatment-sec><tp:treatment-sec sec-type="distribution" id="SECID0EC3BI"><title>Distribution.</title><p>Endemic to Chile, along the coast of the Region of Valparaíso (Province of Petorca, 32°20'–32°35' lat. S). This variety has been reported from the Dunes in Pichicuy and also in Cachagua (<xref ref-type="bibr" rid="B55">Villagrán et al. 2007</xref>). However, only the population in Pichicuy has been observed during the last decade</p></tp:treatment-sec><tp:treatment-sec sec-type="habitat" id="SECID0EM3BI"><title>Habitat.</title><p>It grows within a narrow zone on the foredunes, associated with <italic><tp:taxon-name><tp:taxon-name-part taxon-name-part-type="genus" reg="Ambrosia">Ambrosia</tp:taxon-name-part> <tp:taxon-name-part taxon-name-part-type="species" reg="chamissonis">chamissonis</tp:taxon-name-part></tp:taxon-name></italic> Greene (<tp:taxon-name><tp:taxon-name-part taxon-name-part-type="family">Asteraceae</tp:taxon-name-part></tp:taxon-name>), <italic><tp:taxon-name><tp:taxon-name-part taxon-name-part-type="genus" reg="Solanum">Solanum</tp:taxon-name-part> <tp:taxon-name-part taxon-name-part-type="species" reg="coquimbense">coquimbense</tp:taxon-name-part></tp:taxon-name></italic> J.R.Benn. (<tp:taxon-name><tp:taxon-name-part taxon-name-part-type="family">Solanaceae</tp:taxon-name-part></tp:taxon-name>) and <italic><tp:taxon-name><tp:taxon-name-part taxon-name-part-type="genus" reg="Senecio">Senecio</tp:taxon-name-part> <tp:taxon-name-part taxon-name-part-type="species" reg="bahioides">bahioides</tp:taxon-name-part></tp:taxon-name></italic> Hook. &amp; Arn. (<tp:taxon-name><tp:taxon-name-part taxon-name-part-type="family">Asteraceae</tp:taxon-name-part></tp:taxon-name>).</p></tp:treatment-sec><tp:treatment-sec sec-type="Conservation" id="SECID0EC5BI"><title>Conservation.</title><p><bold>Chile. Valparaíso</bold>: Humedal de Pichicuy Protected Area.</p></tp:treatment-sec><tp:treatment-sec sec-type="material" id="SECID0EK5BI"><title>Selected specimens examined.</title><p><bold>Chile. Valparaíso: [Petorca Province</bold>] Final sur Playa Pichicuy, <named-content xmlns:xlink="http://www.w3.org/1999/xlink" content-type="dwc:verbatimCoordinates" xlink:type="simple"><named-content content-type="geo-json" specific-use="{&#34;type&#34;:&#34;Point&#34;,&#34;coordinates&#34;:[-71.447306,-32.340028]}" id="NCID0EV5BI" xlink:type="simple">32°20'24.1"S, 71°26'50.3"W</named-content></named-content>, 10 m a.s.l., 12 Aug 2008, <italic>M. Muñoz 5000</italic> (SGO); Pichicuy, dunes behind beach, <named-content xmlns:xlink="http://www.w3.org/1999/xlink" content-type="dwc:verbatimCoordinates" xlink:type="simple"><named-content content-type="geo-json" specific-use="{&#34;type&#34;:&#34;Point&#34;,&#34;coordinates&#34;:[-71.451389,-32.343056]}" id="NCID0E65BI" xlink:type="simple">32°20'35"S, 71°27'05"W</named-content></named-content>, 2 m a.s.l., 9 Nov 2006, <italic>E.J. Tepe</italic>, <italic>A. Marticorena &amp; P.B. Pelser 1886</italic> (CONC); Zapallar (médanos de Cachagua), 25 Sep 1909, <italic>F. Johow s.n.</italic> (CONC).</p></tp:treatment-sec><tp:treatment-sec><!--Section generated to contain objects referenced in tp:taxon-treatment.--><fig id="F5" position="float" orientation="portrait"><object-id xmlns:xlink="http://www.w3.org/1999/xlink" content-type="doi" xlink:type="simple">10.3897/phytokeys.154.49615.figure5</object-id><object-id xmlns:xlink="http://www.w3.org/1999/xlink" content-type="arpha" xlink:type="simple">4D3D35CB-BB1A-54A2-84E0-EBFA6E880936</object-id><label>Figure 5.</label><caption><p><bold>A</bold> distribution of <tp:taxon-name><tp:taxon-name-part taxon-name-part-type="genus" reg="Schizanthus">Schizanthus</tp:taxon-name-part> <tp:taxon-name-part taxon-name-part-type="species" reg="litoralis">litoralis</tp:taxon-name-part> <tp:taxon-name-part taxon-name-part-type="infraspecific-rank">var.</tp:taxon-name-part> <tp:taxon-name-part taxon-name-part-type="variety" reg="litoralis">litoralis</tp:taxon-name-part></tp:taxon-name><bold>B–D</bold> examples of <tp:taxon-name><tp:taxon-name-part taxon-name-part-type="genus" reg="Schizanthus">S.</tp:taxon-name-part> <tp:taxon-name-part taxon-name-part-type="species" reg="litoralis">litoralis</tp:taxon-name-part> <tp:taxon-name-part taxon-name-part-type="infraspecific-rank">var.</tp:taxon-name-part> <tp:taxon-name-part taxon-name-part-type="variety" reg="litoralis">litoralis</tp:taxon-name-part></tp:taxon-name> in Colegio Sagrada Familia (Reñaca) <bold>E</bold> distribution of <tp:taxon-name><tp:taxon-name-part taxon-name-part-type="genus" reg="Schizanthus">Schizanthus</tp:taxon-name-part> <tp:taxon-name-part taxon-name-part-type="species" reg="litoralis">litoralis</tp:taxon-name-part> <tp:taxon-name-part taxon-name-part-type="infraspecific-rank">var.</tp:taxon-name-part> <tp:taxon-name-part taxon-name-part-type="variety" reg="humilis">humilis</tp:taxon-name-part></tp:taxon-name><bold>F</bold> illustration of <tp:taxon-name><tp:taxon-name-part taxon-name-part-type="genus" reg="Schizanthus">S.</tp:taxon-name-part> <tp:taxon-name-part taxon-name-part-type="species" reg="litoralis">litoralis</tp:taxon-name-part> <tp:taxon-name-part taxon-name-part-type="infraspecific-rank">var.</tp:taxon-name-part> <tp:taxon-name-part taxon-name-part-type="variety" reg="humilis">humilis</tp:taxon-name-part></tp:taxon-name> published with the description of the species (<xref ref-type="bibr" rid="B22">Lindley 1833</xref>) <bold>G</bold> example of <tp:taxon-name><tp:taxon-name-part taxon-name-part-type="genus" reg="Schizanthus">S.</tp:taxon-name-part> <tp:taxon-name-part taxon-name-part-type="species" reg="litoralis">litoralis</tp:taxon-name-part> <tp:taxon-name-part taxon-name-part-type="infraspecific-rank">var.</tp:taxon-name-part> <tp:taxon-name-part taxon-name-part-type="variety" reg="humilis">humilis</tp:taxon-name-part></tp:taxon-name> in Pichicuy <bold>H</bold> distribution of <italic><tp:taxon-name><tp:taxon-name-part taxon-name-part-type="genus" reg="Schizanthus">Schizanthus</tp:taxon-name-part> <tp:taxon-name-part taxon-name-part-type="species" reg="splendens">splendens</tp:taxon-name-part></tp:taxon-name></italic><bold>I</bold> examples of <italic><tp:taxon-name><tp:taxon-name-part taxon-name-part-type="genus" reg="Schizanthus">S.</tp:taxon-name-part> <tp:taxon-name-part taxon-name-part-type="species" reg="splendens">splendens</tp:taxon-name-part></tp:taxon-name></italic> in Hacienda El Tangue (south of Tongoy) <bold>J</bold> road Ovalle-Socos. Photos by S. Elórtegui (<bold>B–D</bold>), V. Morales (<bold>G</bold>), A de Trenqualye (<bold>I</bold>), M. Aldunate (<bold>J</bold>).</p></caption><graphic xmlns:xlink="http://www.w3.org/1999/xlink" xlink:href="phytokeys-154-057-g005.jpg" position="float" orientation="portrait" xlink:type="simple" id="oo_438836.jpg"><uri content-type="original_file" xlink:type="simple">https://binary.pensoft.net/fig/438836</uri></graphic></fig></tp:treatment-sec><ref-list><ref id="B22"><mixed-citation xmlns:xlink="http://www.w3.org/1999/xlink" xlink:type="simple"><person-group><name name-style="western"><surname>Lindley</surname><given-names>J</given-names></name></person-group> (<year>1833</year>) <italic><tp:taxon-name><tp:taxon-name-part taxon-name-part-type="genus">Schizanthus</tp:taxon-name-part> <tp:taxon-name-part taxon-name-part-type="species">pinnatus</tp:taxon-name-part></tp:taxon-name></italic>; <italic><tp:taxon-name><tp:taxon-name-part taxon-name-part-type="genus"/><tp:taxon-name-part taxon-name-part-type="species">humilis</tp:taxon-name-part></tp:taxon-name></italic>. Edwards´s Botanical Register 18: tab. 1562.</mixed-citation></ref><ref id="B12"><mixed-citation xmlns:xlink="http://www.w3.org/1999/xlink" xlink:type="simple"><person-group><name name-style="western"><surname>Grau</surname><given-names>J</given-names></name><name name-style="western"><surname>Gronbach</surname><given-names>E</given-names></name></person-group> (<year>1984</year>) <article-title>Untersuchungen zur Variabilität in der Gattung <italic><tp:taxon-name><tp:taxon-name-part taxon-name-part-type="genus">Schizanthus</tp:taxon-name-part></tp:taxon-name></italic> (<tp:taxon-name><tp:taxon-name-part taxon-name-part-type="family">Solanaceae</tp:taxon-name-part></tp:taxon-name>).</article-title><source>Mitteilungen der Botanischen Staatssammlung München</source><volume>20</volume>: <fpage>111</fpage>–<lpage>203</lpage>.</mixed-citation></ref><ref id="B55"><mixed-citation xmlns:xlink="http://www.w3.org/1999/xlink" xlink:type="simple"><person-group><name name-style="western"><surname>Villagrán</surname><given-names>C</given-names></name><name name-style="western"><surname>Marticorena</surname><given-names>C</given-names></name><name name-style="western"><surname>Armesto</surname><given-names>JJ</given-names></name></person-group> (<year>2007</year>) <source>Flora de las plantas vasculares de Zapallar: Revisión ampliada e ilustrada de la obra de Federico Johow. Editorial Puntángeles y Fondo Editorial U.M.C.</source><publisher-name>E.</publisher-name>, <publisher-loc>Chile</publisher-loc>, <size units="page">646 pp</size>.</mixed-citation></ref></ref-list></tp:taxon-treatment>
