# Supplementary material for: Synopsis of Schizanthus Ruiz & Pav. (Solanaceae), a genus endemic to the southern Andes
Source: PhytoKeys. 2020 Aug 4;154:57–102. doi: 10.3897/phytokeys.154.49615 (PMC7419342; doi:10.3897/phytokeys.154.49615)
Supplement: XML Treatment for Schizanthus splendens [file phytokeys.154.49615-treatment14.xml]

<!DOCTYPE tp:taxon-treatment
  PUBLIC "-//TaxonX//DTD Taxonomic Treatment Publishing DTD v0 20100105//EN" "tax-treatment-NSO.dtd">
<tp:taxon-treatment xmlns:tp="http://www.plazi.org/taxpub"><tp:treatment-meta><kwd-group><label>Taxon classification</label><kwd><named-content xmlns:xlink="http://www.w3.org/1999/xlink" content-type="kingdom">Plantae</named-content></kwd><kwd><named-content xmlns:xlink="http://www.w3.org/1999/xlink" content-type="order">Solanales</named-content></kwd><kwd><named-content xmlns:xlink="http://www.w3.org/1999/xlink" content-type="family">Solanaceae</named-content></kwd></kwd-group><mixed-citation publication-type="journal"><person-group><name><surname>Morales-Fierro</surname><given-names>Vanezza</given-names></name><name><surname>Muñoz-Schick</surname><given-names>Mélica</given-names></name><name><surname>Moreira-Muñoz</surname><given-names>Andrés</given-names></name></person-group><article-title>Synopsis of <italic><tp:taxon-name><tp:taxon-name-part taxon-name-part-type="genus" reg="Schizanthus">Schizanthus</tp:taxon-name-part></tp:taxon-name></italic> Ruiz &amp; Pav. (<tp:taxon-name><tp:taxon-name-part taxon-name-part-type="family">Solanaceae</tp:taxon-name-part></tp:taxon-name>), a genus endemic to the southern Andes</article-title><source>PhytoKeys</source><day>04</day><month>8</month><year>2020</year><volume>154</volume><fpage>57</fpage><lpage>102</lpage><pub-id pub-id-type="doi">10.3897/phytokeys.154.49615</pub-id></mixed-citation></tp:treatment-meta><tp:nomenclature><label>12.</label><tp:taxon-name><object-id xmlns:xlink="http://www.w3.org/1999/xlink" content-type="arpha" xlink:type="simple">584996AF-017B-5A8E-A39E-660ADFA2DE87</object-id>
            <tp:taxon-name-part taxon-name-part-type="genus" reg="Schizanthus">Schizanthus</tp:taxon-name-part>
            <tp:taxon-name-part taxon-name-part-type="species" reg="splendens">splendens</tp:taxon-name-part>
          </tp:taxon-name><tp:taxon-authority>Sudzuki, Agricultura Técnica, Chile 5(1): 33. 1945</tp:taxon-authority><xref ref-type="fig" rid="F5">Fig. 5H–J</xref></tp:nomenclature><tp:treatment-sec sec-type="material" id="SECID0ETACI"><title>Type.</title><p>Chile. Coquimbo: Llano de Los Loros, 10 Sep 1942, C. Muñoz &amp; E. Pisano 3349 (lectotype here designated: SGO! [SGO000004537 acc. #148994]; isolectotype: SGO! [SGO000004538 acc. #143619]).</p></tp:treatment-sec><tp:treatment-sec sec-type="Taxonomic notes" id="SECID0EYACI"><title>Taxonomic notes.</title><p>In the protologue, the author mentions the holotype as being held at the National Museum of Natural History, Santiago. Within the type collection at SGO, we have found two sheets of this species, which are duplicates. In comparing the label data with the protologue, we identified some differences. In the description, the author cited Muñoz &amp; Johnson as collectors of the specimens, but without giving a date of collection. This was an oversight because the herbarium specimens were collected by Carlos Muñoz &amp; Edmundo Pisano and they clearly show the date of collection. This oversight could have occurred because Sudzuki had access to the specimens before they were mounted, in order that she could complete her thesis on the genus <italic><tp:taxon-name><tp:taxon-name-part taxon-name-part-type="genus" reg="Schizanthus">Schizanthus</tp:taxon-name-part></tp:taxon-name></italic>.</p><p><xref ref-type="bibr" rid="B12">Grau and Gronbach (1984)</xref> did not recognise this name as an accepted species, citing it as synonym of <italic><tp:taxon-name><tp:taxon-name-part taxon-name-part-type="genus" reg="Schizanthus">S.</tp:taxon-name-part> <tp:taxon-name-part taxon-name-part-type="species" reg="litoralis">litoralis</tp:taxon-name-part></tp:taxon-name></italic>. On page 136, the authors cited the type of <italic><tp:taxon-name><tp:taxon-name-part taxon-name-part-type="genus" reg="Schizanthus">S.</tp:taxon-name-part> <tp:taxon-name-part taxon-name-part-type="species" reg="splendens">splendens</tp:taxon-name-part></tp:taxon-name></italic> just giving the data from the protologue and without indicating the specimens as occurring at SGO. We are selecting as lectotype the specimen which has a label with the name of the species and the descriptor (“<italic><tp:taxon-name><tp:taxon-name-part taxon-name-part-type="genus" reg="Schizanthus">S.</tp:taxon-name-part> <tp:taxon-name-part taxon-name-part-type="species" reg="splendens">splendens</tp:taxon-name-part></tp:taxon-name> nov. sp. Sudzuki</italic>”), while the second specimen was lacking this information.</p></tp:treatment-sec><tp:treatment-sec sec-type="key" id="SECID0ENCCI"><title>Key characters.</title><p>Flowers similar in form to <tp:taxon-name><tp:taxon-name-part taxon-name-part-type="genus" reg="Schizanthus">S.</tp:taxon-name-part> <tp:taxon-name-part taxon-name-part-type="species" reg="carlomunozii">carlomunozii</tp:taxon-name-part> <tp:taxon-name-part taxon-name-part-type="infraspecific-rank">var.</tp:taxon-name-part> <tp:taxon-name-part taxon-name-part-type="variety" reg="carlomunozii">carlomunozii</tp:taxon-name-part></tp:taxon-name> as they exhibit a white halo around the yellow area but without any dark spots outside of it. The flowers are subsessile with peduncles up to 4 mm long, instead of 0.5–2.5 cm in <italic><tp:taxon-name><tp:taxon-name-part taxon-name-part-type="genus" reg="Schizanthus">S.</tp:taxon-name-part> <tp:taxon-name-part taxon-name-part-type="species" reg="carlomunozii">carlomunozii</tp:taxon-name-part></tp:taxon-name></italic>.</p></tp:treatment-sec><tp:treatment-sec sec-type="distribution" id="SECID0EPDCI"><title>Distribution.</title><p>Endemic to Chile, in the Region of Coquimbo (Provinces of Elqui and Limarí, 30°10'–31°0' lat. S). 350–1800 m a.s.l.</p></tp:treatment-sec><tp:treatment-sec sec-type="habitat" id="SECID0EUDCI"><title>Habitat.</title><p>Along roadsides and in flat areas; over clayed soil.</p></tp:treatment-sec><tp:treatment-sec sec-type="Conservation" id="SECID0EZDCI"><title>Conservation.</title><p><bold>Chile. Coquimbo</bold>: Fray Jorge National Park.</p></tp:treatment-sec><tp:treatment-sec sec-type="material" id="SECID0EBECI"><title>Selected specimens examined.</title><p><bold>Chile. Coquimbo: [Elqui Province</bold>] Cordillera de Ovalle, Cerro Tololo, 1800 m a.s.l., 26 Oct 1971, <italic>C. Jiles 6302</italic> (CONC); Andacollo 5 km al sur, <named-content xmlns:xlink="http://www.w3.org/1999/xlink" content-type="dwc:verbatimCoordinates" xlink:type="simple"><named-content content-type="geo-json" specific-use="{&#34;type&#34;:&#34;Point&#34;,&#34;coordinates&#34;:[-71.100000,-33.250000]}" id="NCID0EOECI" xlink:type="simple">33°15'S, 71°06'W</named-content></named-content>, 1100–1200 m a.s.l., 1–6 Apr 2008, <italic>M. Mihoc 325</italic> (CONC); [<bold>Limarí Province</bold>] Salida S de Ovalle, planicies, 22 Aug 1991, <italic>M. Muñoz 2566</italic> (SGO); Carretera Panamericana, 19 km al norte de la Quebrada del Teniente, 16 Oct 1971, <italic>C. Marticorena</italic>, <italic>R. Rodríguez &amp; E. Weldt 1440</italic> (CONC, F).</p><p>
            <bold>13. <italic><tp:taxon-name><tp:taxon-name-part taxon-name-part-type="genus" reg="Schizanthus">Schizanthus</tp:taxon-name-part> <tp:taxon-name-part taxon-name-part-type="species" reg="porrigens">porrigens</tp:taxon-name-part></tp:taxon-name></italic> Graham ex Hook., Exot. Fl. 2: tab. 86. 1824</bold>
          </p></tp:treatment-sec><tp:treatment-sec><!--Section generated to contain objects referenced in tp:taxon-treatment.--><fig id="F5" position="float" orientation="portrait"><object-id xmlns:xlink="http://www.w3.org/1999/xlink" content-type="doi" xlink:type="simple">10.3897/phytokeys.154.49615.figure5</object-id><object-id xmlns:xlink="http://www.w3.org/1999/xlink" content-type="arpha" xlink:type="simple">4D3D35CB-BB1A-54A2-84E0-EBFA6E880936</object-id><label>Figure 5.</label><caption><p><bold>A</bold> distribution of <tp:taxon-name><tp:taxon-name-part taxon-name-part-type="genus" reg="Schizanthus">Schizanthus</tp:taxon-name-part> <tp:taxon-name-part taxon-name-part-type="species" reg="litoralis">litoralis</tp:taxon-name-part> <tp:taxon-name-part taxon-name-part-type="infraspecific-rank">var.</tp:taxon-name-part> <tp:taxon-name-part taxon-name-part-type="variety" reg="litoralis">litoralis</tp:taxon-name-part></tp:taxon-name><bold>B–D</bold> examples of <tp:taxon-name><tp:taxon-name-part taxon-name-part-type="genus" reg="Schizanthus">S.</tp:taxon-name-part> <tp:taxon-name-part taxon-name-part-type="species" reg="litoralis">litoralis</tp:taxon-name-part> <tp:taxon-name-part taxon-name-part-type="infraspecific-rank">var.</tp:taxon-name-part> <tp:taxon-name-part taxon-name-part-type="variety" reg="litoralis">litoralis</tp:taxon-name-part></tp:taxon-name> in Colegio Sagrada Familia (Reñaca) <bold>E</bold> distribution of <tp:taxon-name><tp:taxon-name-part taxon-name-part-type="genus" reg="Schizanthus">Schizanthus</tp:taxon-name-part> <tp:taxon-name-part taxon-name-part-type="species" reg="litoralis">litoralis</tp:taxon-name-part> <tp:taxon-name-part taxon-name-part-type="infraspecific-rank">var.</tp:taxon-name-part> <tp:taxon-name-part taxon-name-part-type="variety" reg="humilis">humilis</tp:taxon-name-part></tp:taxon-name><bold>F</bold> illustration of <tp:taxon-name><tp:taxon-name-part taxon-name-part-type="genus" reg="Schizanthus">S.</tp:taxon-name-part> <tp:taxon-name-part taxon-name-part-type="species" reg="litoralis">litoralis</tp:taxon-name-part> <tp:taxon-name-part taxon-name-part-type="infraspecific-rank">var.</tp:taxon-name-part> <tp:taxon-name-part taxon-name-part-type="variety" reg="humilis">humilis</tp:taxon-name-part></tp:taxon-name> published with the description of the species (<xref ref-type="bibr" rid="B22">Lindley 1833</xref>) <bold>G</bold> example of <tp:taxon-name><tp:taxon-name-part taxon-name-part-type="genus" reg="Schizanthus">S.</tp:taxon-name-part> <tp:taxon-name-part taxon-name-part-type="species" reg="litoralis">litoralis</tp:taxon-name-part> <tp:taxon-name-part taxon-name-part-type="infraspecific-rank">var.</tp:taxon-name-part> <tp:taxon-name-part taxon-name-part-type="variety" reg="humilis">humilis</tp:taxon-name-part></tp:taxon-name> in Pichicuy <bold>H</bold> distribution of <italic><tp:taxon-name><tp:taxon-name-part taxon-name-part-type="genus" reg="Schizanthus">Schizanthus</tp:taxon-name-part> <tp:taxon-name-part taxon-name-part-type="species" reg="splendens">splendens</tp:taxon-name-part></tp:taxon-name></italic><bold>I</bold> examples of <italic><tp:taxon-name><tp:taxon-name-part taxon-name-part-type="genus" reg="Schizanthus">S.</tp:taxon-name-part> <tp:taxon-name-part taxon-name-part-type="species" reg="splendens">splendens</tp:taxon-name-part></tp:taxon-name></italic> in Hacienda El Tangue (south of Tongoy) <bold>J</bold> road Ovalle-Socos. Photos by S. Elórtegui (<bold>B–D</bold>), V. Morales (<bold>G</bold>), A de Trenqualye (<bold>I</bold>), M. Aldunate (<bold>J</bold>).</p></caption><graphic xmlns:xlink="http://www.w3.org/1999/xlink" xlink:href="phytokeys-154-057-g005.jpg" position="float" orientation="portrait" xlink:type="simple" id="oo_438836.jpg"><uri content-type="original_file" xlink:type="simple">https://binary.pensoft.net/fig/438836</uri></graphic></fig></tp:treatment-sec><ref-list><ref id="B22"><mixed-citation xmlns:xlink="http://www.w3.org/1999/xlink" xlink:type="simple"><person-group><name name-style="western"><surname>Lindley</surname><given-names>J</given-names></name></person-group> (<year>1833</year>) <italic><tp:taxon-name><tp:taxon-name-part taxon-name-part-type="genus">Schizanthus</tp:taxon-name-part> <tp:taxon-name-part taxon-name-part-type="species">pinnatus</tp:taxon-name-part></tp:taxon-name></italic>; <italic><tp:taxon-name><tp:taxon-name-part taxon-name-part-type="genus"/><tp:taxon-name-part taxon-name-part-type="species">humilis</tp:taxon-name-part></tp:taxon-name></italic>. Edwards´s Botanical Register 18: tab. 1562.</mixed-citation></ref><ref id="B12"><mixed-citation xmlns:xlink="http://www.w3.org/1999/xlink" xlink:type="simple"><person-group><name name-style="western"><surname>Grau</surname><given-names>J</given-names></name><name name-style="western"><surname>Gronbach</surname><given-names>E</given-names></name></person-group> (<year>1984</year>) <article-title>Untersuchungen zur Variabilität in der Gattung <italic><tp:taxon-name><tp:taxon-name-part taxon-name-part-type="genus">Schizanthus</tp:taxon-name-part></tp:taxon-name></italic> (<tp:taxon-name><tp:taxon-name-part taxon-name-part-type="family">Solanaceae</tp:taxon-name-part></tp:taxon-name>).</article-title><source>Mitteilungen der Botanischen Staatssammlung München</source><volume>20</volume>: <fpage>111</fpage>–<lpage>203</lpage>.</mixed-citation></ref></ref-list></tp:taxon-treatment>
