# Supplementary material for: Synopsis of Schizanthus Ruiz & Pav. (Solanaceae), a genus endemic to the southern Andes
Source: PhytoKeys. 2020 Aug 4;154:57–102. doi: 10.3897/phytokeys.154.49615 (PMC7419342; doi:10.3897/phytokeys.154.49615)
Supplement: XML Treatment for Schizanthus porrigens subsp. borealis [file phytokeys.154.49615-treatment16.xml]

<!DOCTYPE tp:taxon-treatment
  PUBLIC "-//TaxonX//DTD Taxonomic Treatment Publishing DTD v0 20100105//EN" "tax-treatment-NSO.dtd">
<tp:taxon-treatment xmlns:tp="http://www.plazi.org/taxpub"><tp:treatment-meta><kwd-group><label>Taxon classification</label><kwd><named-content xmlns:xlink="http://www.w3.org/1999/xlink" content-type="kingdom">Plantae</named-content></kwd><kwd><named-content xmlns:xlink="http://www.w3.org/1999/xlink" content-type="order">Solanales</named-content></kwd><kwd><named-content xmlns:xlink="http://www.w3.org/1999/xlink" content-type="family">Solanaceae</named-content></kwd></kwd-group><mixed-citation publication-type="journal"><person-group><name><surname>Morales-Fierro</surname><given-names>Vanezza</given-names></name><name><surname>Muñoz-Schick</surname><given-names>Mélica</given-names></name><name><surname>Moreira-Muñoz</surname><given-names>Andrés</given-names></name></person-group><article-title>Synopsis of <italic><tp:taxon-name><tp:taxon-name-part taxon-name-part-type="genus" reg="Schizanthus">Schizanthus</tp:taxon-name-part></tp:taxon-name></italic> Ruiz &amp; Pav. (<tp:taxon-name><tp:taxon-name-part taxon-name-part-type="family">Solanaceae</tp:taxon-name-part></tp:taxon-name>), a genus endemic to the southern Andes</article-title><source>PhytoKeys</source><day>04</day><month>8</month><year>2020</year><volume>154</volume><fpage>57</fpage><lpage>102</lpage><pub-id pub-id-type="doi">10.3897/phytokeys.154.49615</pub-id></mixed-citation></tp:treatment-meta><tp:nomenclature><label>13b.</label><tp:taxon-name><object-id xmlns:xlink="http://www.w3.org/1999/xlink" content-type="arpha" xlink:type="simple">FC868D4B-8C4B-51B7-A04C-723AFD89B62E</object-id>
            <tp:taxon-name-part taxon-name-part-type="genus" reg="Schizanthus">Schizanthus</tp:taxon-name-part>
            <tp:taxon-name-part taxon-name-part-type="species" reg="porrigens">porrigens</tp:taxon-name-part>
            <tp:taxon-name-part taxon-name-part-type="infraspecific-rank">subsp.</tp:taxon-name-part>
            <tp:taxon-name-part taxon-name-part-type="subspecies" reg="borealis">borealis</tp:taxon-name-part>
            <object-id xmlns:xlink="http://www.w3.org/1999/xlink" content-type="ipni" xlink:type="simple">urn:lsid:ipni.org:names:77210706-1</object-id>
          </tp:taxon-name><tp:taxon-authority>V.Morales &amp; Muñoz-Schick</tp:taxon-authority><tp:taxon-status xmlns:xlink="http://www.w3.org/1999/xlink" xlink:type="simple">subsp. nov.</tp:taxon-status><xref ref-type="fig" rid="F6">Fig. 6F–I</xref></tp:nomenclature><tp:treatment-sec sec-type="diagnosis" id="SECID0E41CI"><title>Diagnosis.</title><p>Differs from <tp:taxon-name><tp:taxon-name-part taxon-name-part-type="genus" reg="Schizanthus"/><tp:taxon-name-part taxon-name-part-type="species" reg="porrigens"/><tp:taxon-name-part taxon-name-part-type="infraspecific-rank">subsp.</tp:taxon-name-part> <tp:taxon-name-part taxon-name-part-type="subspecies" reg="porrigens">porrigens</tp:taxon-name-part></tp:taxon-name> in its uniform corolla colour, with or without one faint dark spot in the upper part of each lateral lobe (in the separation of the lateral and middle lobe). These spots do not reach the margin of the lobes. A white halo always surrounding the yellow area of the upper middle lobe.</p></tp:treatment-sec><tp:treatment-sec sec-type="material" id="SECID0ES2CI"><title>Type.</title><p>Chile. Coquimbo: norte La Serena-Cuesta Porotitos, N El Arrayán, <named-content xmlns:xlink="http://www.w3.org/1999/xlink" content-type="dwc:verbatimCoordinates" xlink:type="simple"><named-content content-type="geo-json" specific-use="{&#34;type&#34;:&#34;Point&#34;,&#34;coordinates&#34;:[-71.304889,-29.669583]}" id="NCID0E22CI" xlink:type="simple">29°40'10.5"S, 71°18'17.6"W</named-content></named-content>, 184 m alt., 7 Dec 2008, <italic>M. Muñoz 5023</italic> (holotype: SGO! [acc. #157830]).</p></tp:treatment-sec><tp:treatment-sec sec-type="description" id="SECID0EC3CI"><title>Description.</title><p>Annual plant, glandular-pilose, with one or several stems arising from the same root, up to 50 cm tall. Leaves bipinnatifid, the blade 5.5–7.5(9) cm long, 1.5–2(2.5) cm wide; segments irregularly divided (opposite or alternate), diagonal or perpendicular to the midrib. Inflorescence 9–24 cm long, with basal peduncles up to 10–25 mm long and apical peduncles 4–7 mm long. Calyx hirsute-glandular, the divisions linear-spathulate of 4–6 mm long, 1–1.5 mm wide. Corolla with the tube shorter than the calyx, up to 3 mm long; limb bluish to lilac, 22–28 mm long, 15–20 mm wide; upper middle lobe 12–16 mm long, 5–6 mm wide, oblanceolate, the apex obtuse or sometimes a little retuse, little dotted with dark spots over the yellow area and surrounded by a white halo; upper lateral lobes without spots or sometimes with a small spot in each side (in the separation of the lateral and middle lobes), these spots not reaching the upper margin of each lobe; lower middle lobe 7–9 mm long, 4–6 mm wide; lateral lobes 10–13 mm long, 2–3.5 mm wide, linear-spathulate, longer than the middle lobe. Stamens reaching half of the length of the lower middle lobe. Capsule as long as the calyx, glabrous.</p></tp:treatment-sec><tp:treatment-sec sec-type="Taxonomic notes" id="SECID0EH3CI"><title>Taxonomic notes.</title><p><xref ref-type="bibr" rid="B12">Grau and Gronbach (1984)</xref> considered this new taxon as part of the variability of <italic><tp:taxon-name><tp:taxon-name-part taxon-name-part-type="genus" reg="Schizanthus">S.</tp:taxon-name-part> <tp:taxon-name-part taxon-name-part-type="species" reg="porrigens">porrigens</tp:taxon-name-part></tp:taxon-name></italic>. This can be seen in their drawings (<xref ref-type="bibr" rid="B12">Grau and Gronbach 1984</xref>: Abb. 22, 23), based on specimens collected between Playa Temblador and Cruz Grande, in the Coquimbo region.</p><p>We have named this taxon as <tp:taxon-name><tp:taxon-name-part taxon-name-part-type="genus" reg="Schizanthus"/><tp:taxon-name-part taxon-name-part-type="species" reg="porrigens"/><tp:taxon-name-part taxon-name-part-type="infraspecific-rank">subsp.</tp:taxon-name-part> <tp:taxon-name-part taxon-name-part-type="subspecies" reg="borealis">borealis</tp:taxon-name-part></tp:taxon-name>, meaning its populations have a more northern distribution than the typical subspecies.</p></tp:treatment-sec><tp:treatment-sec sec-type="key" id="SECID0ER4CI"><title>Key characters.</title><p><tp:taxon-name><tp:taxon-name-part taxon-name-part-type="genus" reg="Schizanthus">Schizanthus</tp:taxon-name-part> <tp:taxon-name-part taxon-name-part-type="species" reg="porrigens">porrigens</tp:taxon-name-part> <tp:taxon-name-part taxon-name-part-type="infraspecific-rank">subsp.</tp:taxon-name-part> <tp:taxon-name-part taxon-name-part-type="subspecies" reg="borealis">borealis</tp:taxon-name-part></tp:taxon-name> has a bluish or lilac uniform corolla colour, without or with one faint dark spot in the upper part of each lateral lobe (in the separation of the lateral and middle lobe). These spots do not reach the margin of the lobes.</p></tp:treatment-sec><tp:treatment-sec sec-type="distribution" id="SECID0EI5CI"><title>Distribution.</title><p>Endemic to Chile, in the coast of the Region of Coquimbo (Province of Elqui, 29°25'–29°50' lat. S). 170–600 m a.s.l.</p></tp:treatment-sec><tp:treatment-sec sec-type="habitat" id="SECID0EN5CI"><title>Habitat.</title><p>Inhabits shady hillsides and ravines, rocky outcrops with large boulders. It can be found among dense vegetation dominated by <italic><tp:taxon-name><tp:taxon-name-part taxon-name-part-type="genus" reg="Heliotropium">Heliotropium</tp:taxon-name-part> <tp:taxon-name-part taxon-name-part-type="species" reg="stenophyllum">stenophyllum</tp:taxon-name-part></tp:taxon-name></italic> Hook. &amp; Arn. (<tp:taxon-name><tp:taxon-name-part taxon-name-part-type="family">Heliotropiaceae</tp:taxon-name-part></tp:taxon-name>), <tp:taxon-name><tp:taxon-name-part taxon-name-part-type="genus" reg="Senna">Senna</tp:taxon-name-part> <tp:taxon-name-part taxon-name-part-type="species" reg="cumingii">cumingii</tp:taxon-name-part> <tp:taxon-name-part taxon-name-part-type="infraspecific-rank">var.</tp:taxon-name-part> <tp:taxon-name-part taxon-name-part-type="variety" reg="coquimbensis">coquimbensis</tp:taxon-name-part></tp:taxon-name> (Vogel) H.S.Irwin &amp; Barneby (<tp:taxon-name><tp:taxon-name-part taxon-name-part-type="family">Fabaceae</tp:taxon-name-part></tp:taxon-name>), <italic><tp:taxon-name><tp:taxon-name-part taxon-name-part-type="genus" reg="Ophryosporus">Ophryosporus</tp:taxon-name-part> <tp:taxon-name-part taxon-name-part-type="species" reg="triangularis">triangularis</tp:taxon-name-part></tp:taxon-name></italic> Meyen (<tp:taxon-name><tp:taxon-name-part taxon-name-part-type="family">Asteraceae</tp:taxon-name-part></tp:taxon-name>) and <italic><tp:taxon-name><tp:taxon-name-part taxon-name-part-type="genus" reg="Lobelia">Lobelia</tp:taxon-name-part> <tp:taxon-name-part taxon-name-part-type="species" reg="polyphylla">polyphylla</tp:taxon-name-part></tp:taxon-name></italic> Hook. &amp; Arn. (<tp:taxon-name><tp:taxon-name-part taxon-name-part-type="family">Campanulaceae</tp:taxon-name-part></tp:taxon-name>). Also present in grazed areas with a dominance of shrubby species of <tp:taxon-name><tp:taxon-name-part taxon-name-part-type="family">Asteraceae</tp:taxon-name-part></tp:taxon-name>.</p></tp:treatment-sec><tp:treatment-sec sec-type="Conservation" id="SECID0E5ADI"><title>Conservation.</title><p><bold>Chile. Coquimbo</bold>: Santa Gracia Private Natural Reserve (N. Mercado, <ext-link xmlns:xlink="http://www.w3.org/1999/xlink" xlink:type="simple" ext-link-type="uri" xlink:href="https://www.inaturalist.org/observations/8988561">https://www.inaturalist.org/observations/8988561</ext-link>).</p></tp:treatment-sec><tp:treatment-sec sec-type="material" id="SECID0ELBDI"><title>Specimens examined.</title><p><bold>Chile. Coquimbo: [Elqui Province</bold>] Road between La Serena and Vallenar, 4 Oct 1971, <italic>K. Beckett</italic>, <italic>M. Cheese &amp; J. Watson 4060</italic> (SGO); About 45 km N of La Serena along coast and ca. 10 km NW of the Panamerican (hwy 5) on road to Totoralillo, 21 Sep 1991, <italic>L.R. Landrum &amp; S.S. Landrum 7514</italic> (ASU, CONC); Env. 30 km au N de La Serena, montée vers mine El Tofo, <named-content xmlns:xlink="http://www.w3.org/1999/xlink" content-type="dwc:verbatimCoordinates" xlink:type="simple"><named-content content-type="geo-json" specific-use="{&#34;type&#34;:&#34;Point&#34;,&#34;coordinates&#34;:[-71.250000,-29.583333]}" id="NCID0E3BDI" xlink:type="simple">29°35'S, 71°15'W</named-content></named-content>, 500 m a.s.l., 23 Oct 1991, <italic>F. Billiet &amp; B. Jadin 5320</italic> (US); La Serena, 4,6 kms from Chungungo en route to El Temblador, <named-content xmlns:xlink="http://www.w3.org/1999/xlink" content-type="dwc:verbatimCoordinates" xlink:type="simple"><named-content content-type="geo-json" specific-use="{&#34;type&#34;:&#34;Point&#34;,&#34;coordinates&#34;:[-71.288833,-29.471833]}" id="NCID0EGCDI" xlink:type="simple">29°28'18.6"S, 71°17'19.8"W</named-content></named-content>, 171 m a.s.l., 30 Nov 2004, <italic>P. Baxter</italic>, <italic>M.F. Gardner</italic>, <italic>P. Hechenleitner</italic>, <italic>P.I. Thomas &amp; E. Zamorano 1765</italic> (E, SGO); Primera curva de bajada Cuesta Buenos Aires, <named-content xmlns:xlink="http://www.w3.org/1999/xlink" content-type="dwc:verbatimCoordinates" xlink:type="simple"><named-content content-type="geo-json" specific-use="{&#34;type&#34;:&#34;Point&#34;,&#34;coordinates&#34;:[-71.248222,-29.555611]}" id="NCID0EWCDI" xlink:type="simple">29°33'20.2"S, 71°14'53.6"W</named-content></named-content>, 566 m a.s.l., 8 Oct 2008, <italic>M. Muñoz 5053</italic> (SGO); Cuesta de Buenos Aires, cerca del portezuelo, 550 m a.s.l., 20 Oct 1971, <italic>C. Marticorena</italic>, <italic>R. Rodríguez &amp; E. Weldt 1586</italic> (CONC, F); Al pié de la Cuesta de Buenos Aires, 18 Sep 1958, <italic>E. Bailey s.n.</italic> (CONC, SGO); Cuesta Buenos Aires, <named-content xmlns:xlink="http://www.w3.org/1999/xlink" content-type="dwc:verbatimCoordinates" xlink:type="simple"><named-content content-type="geo-json" specific-use="{&#34;type&#34;:&#34;Point&#34;,&#34;coordinates&#34;:[-71.233333,-29.566667]}" id="NCID0EGDDI" xlink:type="simple">29°34'S, 71°14'W</named-content></named-content>, 500 m a.s.l., 31 Oct 1991, <italic>R. Rodríguez 2786</italic> (CONC); Subida S Cuesta Buenos Aires, <named-content xmlns:xlink="http://www.w3.org/1999/xlink" content-type="dwc:verbatimCoordinates" xlink:type="simple"><named-content content-type="geo-json" specific-use="{&#34;type&#34;:&#34;Point&#34;,&#34;coordinates&#34;:[-71.333333,-29.566667]}" id="NCID0EQDDI" xlink:type="simple">29°34'S, 71°20'W</named-content></named-content>, 27 Oct 1991, <italic>M. Muñoz</italic>, <italic>S. Teillier</italic>, <italic>I. Meza 2639</italic> (SGO); Cuesta Buenos Aires a Playa Temblador, primeros kilómetros, 28 Sep 1997, <italic>M. Muñoz 3808</italic> (SGO); Quebrada Honda, 41 km N La Serena, 1km del mar, 40 m a.s.l., 26 Sep 1948, <italic>R. Wagenknecht 323</italic> (CONC); Quebrada Honda, falda occidental del Cerro Juan Soldado, 200–300 m a.s.l., 4 Nov 1949, <italic>W. Biese</italic> 3021 (SGO); Panamericana Norte, entre La Serena y Caleta Hornos, antes Puente Juan Soldado, 3 Oct 1991, <italic>C. von Bohlen 1199</italic> (SGO); <italic>C. von Bohlen 1191</italic> (SGO); Km 495 al norte Cuesta Porotitos, 11 Oct 1992, <italic>M. Muñoz 3029</italic> (SGO).</p></tp:treatment-sec><tp:treatment-sec><!--Section generated to contain objects referenced in tp:taxon-treatment.--><fig id="F6" position="float" orientation="portrait"><object-id xmlns:xlink="http://www.w3.org/1999/xlink" content-type="doi" xlink:type="simple">10.3897/phytokeys.154.49615.figure6</object-id><object-id xmlns:xlink="http://www.w3.org/1999/xlink" content-type="arpha" xlink:type="simple">8A3935B8-05A4-58CE-B351-003DD48B233D</object-id><label>Figure 6.</label><caption><p><bold>A</bold> distribution of <italic><tp:taxon-name><tp:taxon-name-part taxon-name-part-type="genus" reg="Schizanthus">Schizanthus</tp:taxon-name-part> <tp:taxon-name-part taxon-name-part-type="species" reg="porrigens">porrigens</tp:taxon-name-part></tp:taxon-name></italic><bold>B</bold> illustration of <italic><tp:taxon-name><tp:taxon-name-part taxon-name-part-type="genus" reg="Schizanthus">S.</tp:taxon-name-part> <tp:taxon-name-part taxon-name-part-type="species" reg="porrigens">porrigens</tp:taxon-name-part></tp:taxon-name></italic> published with the description of the species (<xref ref-type="bibr" rid="B14">Hooker 1824</xref>) <bold>C</bold> examples of <italic><tp:taxon-name><tp:taxon-name-part taxon-name-part-type="genus" reg="Schizanthus">S.</tp:taxon-name-part> <tp:taxon-name-part taxon-name-part-type="species" reg="porrigens">porrigens</tp:taxon-name-part></tp:taxon-name></italic> in Putaendo <bold>D</bold> Cerro La Huinca (Limache) <bold>E</bold> Los Molles (Valparaíso Region) <bold>F</bold> distribution of <tp:taxon-name><tp:taxon-name-part taxon-name-part-type="genus" reg="Schizanthus">Schizanthus</tp:taxon-name-part> <tp:taxon-name-part taxon-name-part-type="species" reg="porrigens">porrigens</tp:taxon-name-part> <tp:taxon-name-part taxon-name-part-type="infraspecific-rank">subsp.</tp:taxon-name-part> <tp:taxon-name-part taxon-name-part-type="subspecies" reg="borealis">borealis</tp:taxon-name-part></tp:taxon-name><bold>G–I</bold> examples of <tp:taxon-name><tp:taxon-name-part taxon-name-part-type="genus" reg="Schizanthus">S.</tp:taxon-name-part> <tp:taxon-name-part taxon-name-part-type="species" reg="porrigens">porrigens</tp:taxon-name-part> <tp:taxon-name-part taxon-name-part-type="infraspecific-rank">subsp.</tp:taxon-name-part> <tp:taxon-name-part taxon-name-part-type="subspecies" reg="borealis">borealis</tp:taxon-name-part></tp:taxon-name> in Cuesta Buenos Aires (north of La Serena). Photos by A. Cádiz (<bold>C</bold>), A. Moreira-Muñoz (<bold>D, E, G–I</bold>).</p></caption><graphic xmlns:xlink="http://www.w3.org/1999/xlink" xlink:href="phytokeys-154-057-g006.jpg" position="float" orientation="portrait" xlink:type="simple" id="oo_438837.jpg"><uri content-type="original_file" xlink:type="simple">https://binary.pensoft.net/fig/438837</uri></graphic></fig></tp:treatment-sec><ref-list><ref id="B14"><mixed-citation xmlns:xlink="http://www.w3.org/1999/xlink" xlink:type="simple"><person-group><name name-style="western"><surname>Hooker</surname><given-names>WJ</given-names></name></person-group> (<year>1824</year>) <italic><tp:taxon-name><tp:taxon-name-part taxon-name-part-type="genus">Schizanthus</tp:taxon-name-part> <tp:taxon-name-part taxon-name-part-type="species">porrigens</tp:taxon-name-part></tp:taxon-name></italic>. Exotic flora 2(7): tab. 86.</mixed-citation></ref><ref id="B12"><mixed-citation xmlns:xlink="http://www.w3.org/1999/xlink" xlink:type="simple"><person-group><name name-style="western"><surname>Grau</surname><given-names>J</given-names></name><name name-style="western"><surname>Gronbach</surname><given-names>E</given-names></name></person-group> (<year>1984</year>) <article-title>Untersuchungen zur Variabilität in der Gattung <italic><tp:taxon-name><tp:taxon-name-part taxon-name-part-type="genus">Schizanthus</tp:taxon-name-part></tp:taxon-name></italic> (<tp:taxon-name><tp:taxon-name-part taxon-name-part-type="family">Solanaceae</tp:taxon-name-part></tp:taxon-name>).</article-title><source>Mitteilungen der Botanischen Staatssammlung München</source><volume>20</volume>: <fpage>111</fpage>–<lpage>203</lpage>.</mixed-citation></ref></ref-list></tp:taxon-treatment>
