# Supplementary material for: Synopsis of Schizanthus Ruiz & Pav. (Solanaceae), a genus endemic to the southern Andes
Source: PhytoKeys. 2020 Aug 4;154:57–102. doi: 10.3897/phytokeys.154.49615 (PMC7419342; doi:10.3897/phytokeys.154.49615)
Supplement: XML Treatment for Schizanthus carlomunozii [file phytokeys.154.49615-treatment17.xml]

<!DOCTYPE tp:taxon-treatment
  PUBLIC "-//TaxonX//DTD Taxonomic Treatment Publishing DTD v0 20100105//EN" "tax-treatment-NSO.dtd">
<tp:taxon-treatment xmlns:tp="http://www.plazi.org/taxpub"><tp:treatment-meta><kwd-group><label>Taxon classification</label><kwd><named-content xmlns:xlink="http://www.w3.org/1999/xlink" content-type="kingdom">Plantae</named-content></kwd><kwd><named-content xmlns:xlink="http://www.w3.org/1999/xlink" content-type="order">Solanales</named-content></kwd><kwd><named-content xmlns:xlink="http://www.w3.org/1999/xlink" content-type="family">Solanaceae</named-content></kwd></kwd-group><mixed-citation publication-type="journal"><person-group><name><surname>Morales-Fierro</surname><given-names>Vanezza</given-names></name><name><surname>Muñoz-Schick</surname><given-names>Mélica</given-names></name><name><surname>Moreira-Muñoz</surname><given-names>Andrés</given-names></name></person-group><article-title>Synopsis of <italic><tp:taxon-name><tp:taxon-name-part taxon-name-part-type="genus" reg="Schizanthus">Schizanthus</tp:taxon-name-part></tp:taxon-name></italic> Ruiz &amp; Pav. (<tp:taxon-name><tp:taxon-name-part taxon-name-part-type="family">Solanaceae</tp:taxon-name-part></tp:taxon-name>), a genus endemic to the southern Andes</article-title><source>PhytoKeys</source><day>04</day><month>8</month><year>2020</year><volume>154</volume><fpage>57</fpage><lpage>102</lpage><pub-id pub-id-type="doi">10.3897/phytokeys.154.49615</pub-id></mixed-citation></tp:treatment-meta><tp:nomenclature><label>14.</label><tp:taxon-name><object-id xmlns:xlink="http://www.w3.org/1999/xlink" content-type="arpha" xlink:type="simple">F0141176-B0D3-5920-891C-A6BEF063A1CE</object-id>
            <tp:taxon-name-part taxon-name-part-type="genus" reg="Schizanthus">Schizanthus</tp:taxon-name-part>
            <tp:taxon-name-part taxon-name-part-type="species" reg="carlomunozii">carlomunozii</tp:taxon-name-part>
            <object-id xmlns:xlink="http://www.w3.org/1999/xlink" content-type="ipni" xlink:type="simple">urn:lsid:ipni.org:names:77210707-1</object-id>
          </tp:taxon-name><tp:taxon-authority>V.Morales &amp; Muñoz-Schick</tp:taxon-authority><tp:taxon-status xmlns:xlink="http://www.w3.org/1999/xlink" xlink:type="simple">sp. nov.</tp:taxon-status></tp:nomenclature><tp:treatment-sec sec-type="diagnosis" id="SECID0EQFDI"><title>Diagnosis.</title><p>Differs from all other species in the genus in its large flowers with a very distinctive pattern on the upper lip of the corolla, where distinct spots cover the margins of the middle and lateral lobes.</p></tp:treatment-sec><tp:treatment-sec sec-type="material" id="SECID0EVFDI"><title>Type.</title><p>Chile. Coquimbo: Carretera Panamericana, entre la Quebrada de El Teniente a Talinay, 21 Aug 1963, <italic>C. Muñoz &amp; E. Sierra s.n.</italic> (holotype: SGO! [acc. #075670]; isotype: SGO! [acc. #075671]).</p></tp:treatment-sec></tp:taxon-treatment>
